# Supplementary material for: Gut dysbiosis was inevitable, but tolerance was not: temporal responses of the murine microbiota that maintain its capacity for butyrate production correlate with sustained antinociception to chronic morphine
Source: Gut Microbes. 2025 Jan 12;17(1):2446423. doi: 10.1080/19490976.2024.2446423 (PMC11730370; doi:10.1080/19490976.2024.2446423)
Supplement: Supplemental Material [file KGMI_A_2446423_SM2547.zip]

Archive with 2 entries (2 files):
- Sall_Resubmission Supplemental Figures.docx
- Sall_Supplemental Tables.xlsx
