# Supplementary material for: Gut dysbiosis was inevitable, but tolerance was not: temporal responses of the murine microbiota that maintain its capacity for butyrate production correlate with sustained antinociception to chronic morphine
Source: Gut Microbes. 2025 Jan 12;17(1):2446423. doi: 10.1080/19490976.2024.2446423 (PMC11730370; doi:10.1080/19490976.2024.2446423)
Supplement: Supplemental Material [file KGMI_A_2446423_SM2547.zip › Sall_Supplemental Tables.xlsx]

## Sheet: Supplemental Table 1
Supplemental Table 1: Pairwise comparisons of phases and the development of tolerance depicted in Figures 1D and 2A
A. Beta dispersion of phases
Pairwise Comparisons	Observed P-value	Permuted P-value			Degrees of Freedom	Sum of Squares	Mean Squares	F Statistic	Permutations	p-value
Pre-Morphine vs. Early Morphine	0.06609319	0.06		Groups	4	0.27999	0.069999	8.6553	999	0.001
Pre-Morphine vs. Mid Morphine	2.07622E-05	0.001		Residuals	391	3.16214	0.008087
Pre-Morphine vs. Late Morphine	0.00063493	0.002
Pre-Morphine vs. Post-Morphine	0.1179646	0.129
Early Morphine vs. Mid Morphine	0.00180509	0.002
Early Morphine vs. Late Morphine	0.203595	0.195
Early Morphine vs. Post-Morphine	0.336083	0.358
Mid Morphine vs. Late Morphine	0.02514169	0.026
Mid Morphine vs. Post-Morphine	1.37289E-05	0.001
Late Morphine vs. Post-Morphine	0.009494156	0.008
B. PERMANOVA of phases
Pairwise Comparisons	Sum of Squares	Pseudo-F Ratio	R2	P(PERMANOVA) p-value	Adj. p-value
Pre-Morphine vs. Early Morphine	3.281711391	15.91576553	0.100786425	0.0001	0.001
Pre-Morphine vs. Mid Morphine	4.861750787	21.71961228	0.121528981	0.0001	0.001
Pre-Morphine vs. Late Morphine	10.45951135	48.14137542	0.202154604	0.0001	0.001
Pre-Morphine vs. Post-Morphine	12.68373021	62.09007975	0.249267573	0.0001	0.001
Early Morphine vs. Mid Morphine	0.765858804	3.112163971	0.027759378	0.0013	0.013
Early Morphine vs. Late Morphine	3.311997601	14.26854791	0.091307868	0.0001	0.001
Early Morphine vs. Post-Morphine	5.005735401	23.28601092	0.143487481	0.0001	0.001
Mid Morphine vs. Late Morphine	1.809833422	7.318646145	0.044539353	0.0001	0.001
Mid Morphine vs. Post-Morphine	3.522294599	15.17539606	0.089702146	0.0001	0.001
Late Morphine vs. Post-Morphine	1.203530497	5.37370002	0.027933652	0.0001	0.001
C. Beta dispersion of tolerant vs. not tolerant mice
Experience	Distance	Observed p-value	Permuted p-value		Pre-Morphine (Bray-Curtis Dissimilarity)
Pre-Morphine	Bray-Curtis Dissimiliarity	0.4145415	0.416			Degrees of Freedom	Sum of Squares	Mean Squares	F Statistic	Permutations	P-value
Morphine	Bray-Curtis Dissimiliarity	0.8667481	0.851		Groups	1	0.01617	0.016165	0.6717	999	0.412
Post-Morphine	Bray-Curtis Dissimiliarity	0.2306863	0.236		Residuals	94	2.26234	0.024067
Pre-Morphine	Unweighted UniFrac	0.5676083	0.55		Morphine (Bray-Curtis Dissimilarity)
Morphine	Unweighted UniFrac	0.838712	0.836			Degrees of Freedom	Sum of Squares	Mean Squares	F Statistic	Permutations	P-value
Post-Morphine	Unweighted UniFrac	0.8323162	0.835		Groups	1	0.00012	0.000118	0.0282	999	0.851
Pre-Morphine	Weighted UniFrac	0.4349216	0.458		Residuals	205	0.85687	0.0041798
Morphine	Weighted UniFrac	0.7024947	0.704		Post-Morphine (Bray-Curtis Dissimilarity)
Post-Morphine	Weighted UniFrac	0.5845037	0.58			Degrees of Freedom	Sum of Squares	Mean Squares	F Statistic	Permutations	P-value
					Groups	1	0.00968	0.0096775	1.4561	999	0.231
					Residuals	91	0.60482	0.0066464
					Pre-Morphine (Unweighted UniFrac)
						Degrees of Freedom	Sum of Squares	Mean Squares	F Statistic	Permutations	P-value
					Groups	1	0.000989	0.00098866	0.329	999	0.553
					Residuals	94	0.282461	0.0030049
					Morphine (Unweighted UniFrac)
						Degrees of Freedom	Sum of Squares	Mean Squares	F Statistic	Permutations	P-value
					Groups	1	0.00012	0.00012088	0.0415	999	0.838
					Residuals	205	0.59661	0.00291031
					Post-Morphine (Unweighted UniFrac)
						Degrees of Freedom	Sum of Squares	Mean Squares	F Statistic	Permutations	P-value
					Groups	1	0.000117	0.00011676	0.0451	999	0.833
					Residuals	91	0.235643	0.00258948
					Pre-Morphine (Weighted UniFrac)
						Degrees of Freedom	Sum of Squares	Mean Squares	F Statistic	Permutations	P-value
					Groups	1	0.00409	0.0040934	0.6149	999	0.453
					Residuals	94	0.62576	0.0066557
					Morphine (Weighted UniFrac)
						Degrees of Freedom	Sum of Squares	Mean Squares	F Statistic	Permutations	P-value
					Groups	1	0.00067	0.0006669	0.1463	999	0.706
					Residuals	205	0.9345	0.0045585
					Post-Morphine (Weighted UniFrac)
						Degrees of Freedom	Sum of Squares	Mean Squares	F Statistic	Permutations	P-value
					Groups	1	0.00106	0.0010595	0.3012	999	0.589
					Residuals	91	0.32015	0.0035182
D. PERMANOVA of tolerant vs. not tolerant mice throughout the paradigm
Experience	Distance	Sum of Squares	Pseudo-F Ratio	R2	P(PERMANOVA) p-value	Adj. p-value
Pre-Morphine	Bray-Curtis Dissimiliarity	0.1326175	0.7663001	0.00808620	0.5723	0.5723
Morphine	Bray-Curtis Dissimiliarity	1.071252	4.783807	0.02280351	0.0001	0.0001
Post-Morphine	Bray-Curtis Dissimiliarity	0.5618234	3.169939	0.0336619	0.0006	0.0006
Pre-Morphine	Unweighted UniFrac	0.1064411	1.156399	0.01215261	0.1864	0.1864
Morphine	Unweighted UniFrac	0.2185561	2.60474	0.01254663	0.0001	0.0001
Post-Morphine	Unweighted UniFrac	0.2250194	2.764968	0.02948828	0.0001	0.0001
Pre-Morphine	Weighted UniFrac	0.0428521	1.018389	0.01071781	0.3934	0.3934
Morphine	Weighted UniFrac	0.2319677	3.987016	0.01907782	0.0022	0.0022
Post-Morphine	Weighted UniFrac	0.103885	1.841481	0.01983467	0.066	0.066

## Sheet: Supplemental Table 2
Supplemental Table 2: Statistics from differential abundance/variability and biomarker discovery test of morphine exposure depicted in Figure 3A
A. Saccharin + Early Morphine
ASV	Community Member	p-value for Differential Abundance	p-value for Differential Variability	Biomarker	LDA Effect Size	p-value for LDA Effect Size
ASV_5	g__Lactobacillus	0.0334607	0.0461169	Early Morphine	3.89421	0.003932
ASV_9	g__Allobaculum	0.0466258		Early Morphine	4.19011	0.000451
ASV_31	g__Anaeroplasma	2.03e-08	1.16e-06	Pre-Morphine	3.87297	1.28e-05
ASV_32	f__Lachnospiraceae	0.000370254	0.00118038	Pre-Morphine	4.10134	0.00027
ASV_68	g__Clostridium	0.000131634	0.00121907	Early Morphine	3.48566	4.99e-05
ASV_166	g__Adlercreutzia	4.87e-09	3.23e-06	Early Morphine	2.80196	4.79e-05
ASV_195	f__[Mogibacteriaceae]	0.000316641	0.00279358	Early Morphine	2.32437	1.22e-05
ASV_236	f__Coriobacteriaceae	0.00499108	0.0130795	Early Morphine	2.33903	0.005443
ASV_393	f__Christensenellaceae	0.0303601	0.0461169
ASV_398	g__Blautia	1.44e-11	1.16e-06	Early Morphine	2.25095	6.38e-10
ASV_399	g__Clostridium	0.0303601	0.0494461	Pre-Morphine	2.37499	2.96e-05
ASV_519	g__Staphylococcus	0.00199497	0.0147984
ASV_522	g__Butyricicoccus	0.0160342	0.0243944	Pre-Morphine	2.06785	0.002625
ASV_588	g__Anaerotruncus	0.0202006	0.0243944
ASV_836	g__Cupriavidus	0.00108917	0.00594264
ASV_890	g__Methylobacterium	5.82e-10	1.4e-05
B. Saccharin + Mid-Morphine
ASV	Community Member	p-value for Differential Abundance	p-value for Differential Variability	Biomarker	LDA Effect Size	p-value for LDA Effect Size
ASV_4	g__Bacteroides	0.00112423	0.00130146	Pre-Morphine	4.32382	0.00012
ASV_9	g__Allobaculum	0.00131163	0.00476405	Mid Morphine	4.39369	3.5e-05
ASV_26	o__Clostridiales	0.03822	0.043833	Pre-Morphine	3.96811	0.023571
ASV_30	g__Prevotella	0.0106235	0.0139257
ASV_31	g__Anaeroplasma	2.38e-12	1.22e-10	Pre-Morphine	3.92128	5.26e-08
ASV_32	f__Lachnospiraceae	0.000386992	0.00072751	Pre-Morphine	3.95791	0.001584
ASV_34	g__Ruminococcus	5.23e-07	1.02e-05	Pre-Morphine	3.72906	1.7e-05
ASV_38	g__Oscillospira	4.44e-05	0.000150592	Pre-Morphine	3.90642	0.000217
ASV_90	g__[Ruminococcus]	0.0432459
ASV_166	g__Adlercreutzia	1.77e-09	9.66e-07	Mid Morphine	2.9274	3.27e-05
ASV_185	g__Dehalobacterium	0.00920085	0.0120549	Pre-Morphine	2.00254	0.016266
ASV_195	f__[Mogibacteriaceae]	0.0015494	0.00523211	Mid Morphine	2.2734	0.02087
ASV_236	f__Coriobacteriaceae	0.0409858		Mid Morphine	2.20062	0.043463
ASV_392	g__Dorea	0.0155474	0.0188345
ASV_398	g__Blautia	1.28e-09	3.49e-05	Mid Morphine	2.16776	2.22e-10
ASV_399	g__Clostridium	0.00313526	0.0102247	Pre-Morphine	2.42502	1.1e-08
ASV_519	g__Staphylococcus	0.0360005		Pre-Morphine	2.22515	0.009369
ASV_522	g__Butyricicoccus	0.00503253	0.00691027	Pre-Morphine	2.11779	0.000871
ASV_588	g__Anaerotruncus	1.66e-05	0.000150592	Pre-Morphine	2.08957	0.000848
ASV_671	g__Enterococcus	0.0484089
ASV_836	g__Cupriavidus	0.00378464	0.00744433	Pre-Morphine	2.65111	0.000176
ASV_890	g__Methylobacterium	5.23e-07	0.000150592	Mid Morphine	2.43959	6.18e-05
C. Saccharin + Late Morphine
ASV	Community Member	p-value for Differential Abundance	p-value for Differential Variability	Biomarker	LDA Effect Size	p-value for LDA Effect Size
ASV_1	f__S24-7	7.28e-09	1.2e-06	Late Morphine	4.77725	1.51e-06
ASV_4	g__Bacteroides	2.51e-10	5.34e-09	Pre-Morphine	4.43537	8.07e-08
ASV_9	g__Allobaculum	0.00496	0.0139714	Late Morphine	4.30773	0.000292
ASV_28	o__RF39	1.72e-05	2.77e-05	Pre-Morphine	3.60733	3.36e-06
ASV_30	g__Prevotella	3.31e-27	1.9e-07	Late Morphine	4.10158	5e-05
ASV_31	g__Anaeroplasma	4.14e-22	8.53e-17	Pre-Morphine	3.9616	1.14e-09
ASV_32	f__Lachnospiraceae	5.28e-16	2.21e-11	Pre-Morphine	4.27177	1.7e-09
ASV_34	g__Ruminococcus	1.17e-12	1.03e-09	Pre-Morphine	3.85533	8.07e-08
ASV_38	g__Oscillospira	2.59e-05	8.89e-05	Pre-Morphine	3.89928	0.000204
ASV_66	g__Parabacteroides	1.26e-12	0.00311751	Late Morphine	3.34903	0.002744
ASV_72	f__Peptostreptococcaceae	2.58e-12	5.14e-06
ASV_79	f__Ruminococcaceae	2.3e-06	5.14e-06	Pre-Morphine	3.00904	8.77e-07
ASV_96	g__Coprococcus	5.08e-07	4.86e-06	Pre-Morphine	3.36693	4.28e-05
ASV_166	g__Adlercreutzia	0.001378	0.00479784	Late Morphine	2.45237	0.01729
ASV_200	f__Erysipelotrichaceae	0.000159	0.000931388	Late Morphine	2.89446	0.00581
ASV_236	f__Coriobacteriaceae	0.013597	0.0448597	Late Morphine	2.51607	8.3e-07
ASV_333	c__Alphaproteobacteria	3.21e-11	0.0108682	Late Morphine	2.54255	0.02672
ASV_398	g__Blautia	3.47e-11	4e-06	Late Morphine	2.0689	5.71e-09
ASV_399	g__Clostridium	6.65e-14	3.73e-09	Pre-Morphine	2.46545	4.33e-13
ASV_474	o__RF32	4.12e-06	0.0213452	Late Morphine	2.31924	0.011774
ASV_522	g__Butyricicoccus	5.1e-05	1.89e-05	Pre-Morphine	2.13239	2.84e-06
ASV_588	g__Anaerotruncus	8.02e-05	0.000197415	Pre-Morphine	2.00926	0.000314
ASV_671	g__Enterococcus	1.77e-11	1.17e-05
ASV_705	f__Peptococcaceae	0.00651
ASV_836	g__Cupriavidus	0.001149	0.00167009	Pre-Morphine	2.00724	0.002695
ASV_26	o__Clostridiales	0.046736		Pre-Morphine	3.9221	0.007302
D. Saccharin + Post-Morphine
ASV	Community Member	p-value for Differential Abundance	p-value for Differential Variability	Biomarker	LDA Effect Size	p-value for LDA Effect Size
ASV_1	f__S24-7	6.42e-16	1.45e-09	Post-Morphine	4.93093	3.04e-09
ASV_2	g__Akkermansia	3.63e-05	0.00013024	Pre-Morphine	4.40356	1.83e-07
ASV_4	g__Bacteroides	6.3e-28	1.05e-17	Pre-Morphine	4.60012	1.16e-11
ASV_9	g__Allobaculum	0.000583392	0.00320471	Post-Morphine	4.38834	0.000213
ASV_26	o__Clostridiales	0.0104196	0.0131526	Pre-Morphine	4.0511	0.006055
ASV_28	o__RF39	3.63e-05	0.000109635	Pre-Morphine	3.55599	4.59e-05
ASV_30	g__Prevotella	6.3e-28	8.36e-08	Post-Morphine	4.01041	5.06e-05
ASV_31	g__Anaeroplasma	3.08e-07	6.86e-07	Pre-Morphine	3.864	4.77e-06
ASV_32	f__Lachnospiraceae	2.06e-09	9.86e-08	Pre-Morphine	4.25191	1.24e-07
ASV_34	g__Ruminococcus	6.88e-11	7.32e-09	Pre-Morphine	3.86404	8.27e-09
ASV_38	g__Oscillospira	0.00017893	0.000215703	Pre-Morphine	3.99981	2.83e-05
ASV_66	g__Parabacteroides	0.00084387	0.00271067	Post-Morphine	3.17523	0.000367
ASV_72	f__Peptostreptococcaceae	3.14e-45	3.13e-08	Pre-Morphine	3.21393	0.004754
ASV_79	f__Ruminococcaceae	1.44e-11	7.32e-09	Pre-Morphine	3.09484	9.14e-08
ASV_90	g__[Ruminococcus]	0.00125901	0.0022211	Pre-Morphine	3.24631	0.0106
ASV_96	g__Coprococcus	0.0104196	0.0128857	Pre-Morphine	3.26598	0.000514
ASV_119	g__Roseburia	0.0418648	0.0384246	Pre-Morphine	2.78485	0.0015
ASV_166	g__Adlercreutzia	0.000187015	0.000847443	Post-Morphine	2.64247	0.00089
ASV_236	f__Coriobacteriaceae	0.000355763	0.00735959	Post-Morphine	2.58958	3.39e-09
ASV_333	c__Alphaproteobacteria	3.66e-07	0.0131526	Post-Morphine	2.81973	0.007735
ASV_399	g__Clostridium	7.94e-11	1.03e-06	Pre-Morphine	2.67767	3.13e-10
ASV_474	o__RF32	1.09e-06	0.0128857	Post-Morphine	2.60432	0.0417
ASV_588	g__Anaerotruncus	0.00019647	0.000291828	Pre-Morphine	2.67442	3.8e-05

## Sheet: Supplemental Table 3
Supplemental Table 3: Statistics from microbiota association networks before and after chronic morphine exposure depicted in Figure 2B.
A. Differential microbial network associations pre- and post- morphine.
Associated Member 1	Associated Member 2	Association Pre-Morphine (Spring)	Association Post-Morphine (Spring)	Change in Association	p-value for Difference (Fisher)	Association Pre/Post Morphine
Desulfovibrionaceae	Bacteroidales	0.1414083	0.57276118	0.43135288	1.25E-05	+/+
(ASV_349)	(ASV_107)
Allobaculum	Methylobacterium	0.34325215	0	-0.34325215	2.14E-03	+/0
(ASV_9)	(ASV_890)
Ruminococcaceae	Adlercreutzia	0.25125344	0	-0.25125344	2.76E-02	+/0
(ASV_79)	(ASV_166)
Desulfovibrionaceae	Bilophila	0.37270728	0.04639158	-0.3263157	3.07E-03	+/+
(ASV_349)	(ASV_791)
Turicibacter	Clostridium	0.24399583	0	-0.24399583	3.26E-02	+/0
(ASV_10)	(ASV_68)
Clostridiales	Oscillospira	0.33605137	0.11049537	-0.225556	4.06E-02	+/+
(ASV_26)	(ASV_38)
Peptococcaceae	Bacteroidales	0.42503586	0.12226431	-0.3027716	4.52E-03	+/+
(ASV_705)	(ASV_107)
Erysipelotrichaceae	Coprobacillus	0	0.38008449	+0.38008449	5.97E-04	0/+
(ASV_200)	(ASV_350)
* Positive association denoted by (+), negative association by (-), and lack of association by (0)
B. The degree of connection of the most central microbial members differs after morphine exposure. Similarity between the most central nodes for inferred microbial co-occurrence networks before and after chronic morphine exposure.
Measure	Jaccard Index	P(<=Jaccard)	P(>=Jaccard)
Degree	0.172	0.045131	0.983900
Betweenness Centrality	0.136	0.035052	0.990677
Closeness Centrality	0.125	0.019900	0.995129
Eigenvector Centrality	0.286	0.418633	0.751354
Hub Taxa	0.000	0.444444	1.000000
C. Effect of morphine on microbial network connections. Centrality measures for the most cental nodes in the complete co-occurrence networks (in decreasing order of absolutely difference) inferred before and after chronic morphine exposure.
	ASV	Before Morphine	After Morphine	Absolute Difference	Adjusted p-value	Genera (or lowest possible assignment}
Degree (Unnormalized)	ASV_26	1	8	7	0.165361	Clostridiales
	ASV_393	7	1	6	0.165361	Christensenellaceae
	ASV_4	3	8	5	0.212607	Bacteroides
	ASV_79	9	4	5	0.440962	Ruminococcaceae
	ASV_124	6	1	5	0.713118	Desulfovibrio
	ASV_890	7	2	5	0.198433	Methylobacterium
	ASV_333	7	2	5	0.212607	Alphaproteobacteria
	ASV_185	6	2	4	0.165361	Dehalobacterium
	ASV_350	2	5	3	0.713118	Coprobacillus
	ASV_869	4	7	3	0.620103	Streptococcus
Betweenness Centrality (unnormalized)	ASV_869	33	215	182	0.05168.	Streptococcus
	ASV_26	0	172	172	0.05168.	Clostridiales
	ASV_4	27	188	161	0.05168.	Bacteroides
	ASV_890	147	0	147	0.05168.	Methylobacterium
	ASV_107	39	185	146	0.082688.	Bacteroidales
	ASV_705	39	175	136	0.295316	Peptococcaceae
	ASV_836	137	15	122	0.082688.	Cupriavidus
	ASV_333	122	1	121	0.05168.	Alphaproteobacteria
	ASV_28	44	147	103	0.286229	RF39
	ASV_350	14	113	99	0.05168.	Coprobacillus
Closeness Centrality (Unnormalized)	ASV_72	25.334	0	25.334	0.090315.	Peptococcaceae
	ASV_393	36.86	21.433	15.426	0.090315.	Christensenellaceae
	ASV_333	38.443	24.172	14.271	0.090315.	Alphaproteobacteria
	ASV_890	37.795	23.938	13.857	0.098782.	Methylobacterium
	ASV_124	35.951	22.716	13.235	0.090315.	Desulfovibrio
	ASV_671	34.455	22.061	12.394	0.105368	Enterococcus
	ASV_519	34.347	22.026	12.321	0.090315.	Staphylococcus
	ASV_185	36.019	24.702	11.317	0.090315.	Dehalobacterium
	ASV_166	41.143	30.905	10.238	0.090315.	Adlercreutzia
	ASV_76	33.629	25.106	8.523	0.114947	Sutterella
Eigenvector Centrality	ASV_26	0.046	0.375	0.329	0.120843	Clostridiales
	ASV_166	0.31	0.058	0.252	0.120843	Adlercreutzia
	ASV_393	0.242	0.012	0.23	0.120843	Christensenellaceae
	ASV_333	0.244	0.038	0.206	0.161124	Alphaproteobacteria
	ASV_32	0.214	0.383	0.168	0.625539	Lachnospiraceae
	ASV_36	0.242	0.096	0.146	0.439428	Anaerostipes
	ASV_519	0.16	0.015	0.145	0.120843	Staphylococcus
	ASV_392	0.102	0.244	0.142	0.322247	Dorea
	ASV_869	0.046	0.176	0.13	0.161124	Streptococcus
	ASV_791	0.065	0.19	0.126	0.604214	Bilophila
D. ASVs and corresponding taxonomic assignment.
ASV	Taxa
ASV_1	f__S24-7 (Muribaculaceae)
ASV_10	g__Turicibacter
ASV_107	o__Bacteroidales
ASV_119	g__Roseburia
ASV_124	g__Desulfovibrio
ASV_143	g__Clostridium
ASV_1648	g__Clostridium
ASV_166	g__Adlercreutzia
ASV_185	g__Dehalobacterium
ASV_189	g__Odoribacter
ASV_195	f__[Mogibacteriaceae]
ASV_2	g__Akkermansia
ASV_200	f__Erysipelotrichaceae
ASV_22	f__Rikenellaceae
ASV_236	f__Coriobacteriaceae
ASV_26	o__Clostridiales
ASV_27	g__Bifidobacterium
ASV_28	o__RF39
ASV_30	g__Prevotella
ASV_31	g__Anaeroplasma
ASV_32	f__Lachnospiraceae
ASV_333	c__Alphaproteobacteria
ASV_34	g__Ruminococcus
ASV_344	g__AF12
ASV_349	f__Desulfovibrionaceae
ASV_350	g__Coprobacillus
ASV_36	g__Anaerostipes
ASV_38	g__Oscillospira
ASV_392	g__Dorea
ASV_393	f__Christensenellaceae
ASV_398	g__Blautia
ASV_399	g__Clostridium
ASV_4	g__Bacteroides
ASV_427	g__Candidatus Arthromitus
ASV_45	g__[Prevotella]
ASV_474	o__RF32
ASV_5	g__Lactobacillus
ASV_519	g__Staphylococcus
ASV_522	g__Butyricicoccus
ASV_588	g__Anaerotruncus
ASV_66	g__Parabacteroides
ASV_671	g__Enterococcus
ASV_68	g__Clostridium
ASV_705	f__Peptococcaceae
ASV_72	f__Peptostreptococcaceae
ASV_76	g__Sutterella
ASV_779	g__Anaerofustis
ASV_79	f__Ruminococcaceae
ASV_791	g__Bilophila
ASV_836	g__Cupriavidus
ASV_869	g__Streptococcus
ASV_890	g__Methylobacterium
ASV_9	g__Allobaculum
ASV_90	g__[Ruminococcus]
ASV_96	g__Coprococcus

## Sheet: Supplemental Table 4
Supplemental Table 4: All indicator taxa of the morphine experience as depicted in Figure 2C.
A. Indicator taxa of morphine exposure
Experience	Genera (ASV)	A Probability of Sample with ASV belongs to Experience	B Probability of finding ASV in sample from Experience	Indicator Value	Adjusted p-value
Pre-Morphine	SMB53 (ASV_4390)	0.81466	0.30208	0.496	0.001
	Coriobacterium (ASV_6393)	0.86611	0.1875	0.403	0.001
	Peptostreptococcaceae (ASV_3578)	0.70169	0.25	0.419	0.001
	Xanthomonas (ASV_2124)	0.77033	0.14583	0.335	0.001
	Enhydrobacter (ASV_7830)	0.79487	0.04167	0.182	0.027
Morphine	Bradyrhizobiaceae (ASV_2160)	1	0.17391	0.417	0.001
	Methylobacteriaceae (ASV_1168)	0.728	0.16908	0.351	0.003
	Rhodococcus (ASV_1977)	0.87432	0.07246	0.252	0.01
	Chryseobacterium (ASV_2378)	1	0.06763	0.26	0.003
	Caulobacteraceae (ASV_4622)	1	0.05314	0.231	0.012
	Chitinophaga (ASV_2909)	1	0.04831	0.22	0.012
Post-Morphine	F16 (ASV_1026)	0.60357	0.24731	0.386	0.002
	Sporobacter (ASV_2283)	0.63933	0.23656	0.389	0.001
	Rubrobacter ASV_3508)	0.68058	0.07527	0.226	0.011
	Helicobacter (ASV_893)	0.78767	0.05376	0.206	0.018
Morphine + Post-Morphine	Anaerofustis (ASV_779)	0.85719	0.39333	0.581	0.001
	Candidatus Arthromitus (ASV_427)	0.86367	0.33333	0.537	0.001
	Desulfovibrionaceae (ASV_349)	0.8736	0.23333	0.451	0.001
	Alistipes (ASV_4456)	0.85585	0.24333	0.456	0.002
	Peptococcaceae (ASV_705)	0.86864	0.16	0.373	0.008
	Barnesiella (ASV_11325)	0.90051	0.09333	0.29	0.037
Pre-Morphine + Post-Morphine (Not Morphine)	Prauserella ASV_1153)	0.82065	0.25397	0.457	0.001
	Stenotrophomonas ASV_7876)	1	0.03704	0.192	0.026
B. Indicator taxa of morphine exposure (pre-morphine and late morphine subset)
Experience	ASV	A Probability of Sample with ASV belongs to Experience	B Probability of finding ASV in sample from Experience	Indicator Value	Adjusted p-value
Pre-Morphine	SMB53 (ASV_4390)	1	0.3021	0.550	0.001
	Peptostreptococcaceae (ASV_3578)	0.9231	0.25	0.480	0.001
	Prauserella (ASV_1153)	0.7419	0.2396	0.422	0.008
	Coriobacterium (ASV_6393)	0.9	0.1875	0.411	0.001
	Xanthomonas (ASV_2124)	0.875	0.1458	0.357	0.003
	Clostridiaceae (ASV_5519)	0.875	0.1458	0.357	0.003
Late Morphine	Candidatus arthromitus (ASV_427)	0.76596	0.375	0.536	0.001
	Bradyrhizobiaceae (ASV_2160	1	0.27083	0.520	0.001
	Anaerofustis (ASV_779)	0.72917	0.36458	0.516	0.001
	RF32 (ASV_474)	0.71111	0.33333	0.487	0.003
	Desulfovibrionaceae (ASV_349)	0.8	0.29167	0.483	0.001
	Sphingomonas (ASV_1490 )	0.77778	0.29167	0.476	0.001
	Methylobacteriaceae (ASV_1168)	0.86207	0.26042	0.474	0.001
	Burkholderia (ASV_1302)	0.77419	0.25	0.440	0.003
	Peptococcaceae (ASV_705)	0.80769	0.21875	0.420	0.002
	Alistipes (ASV_4456)	0.72414	0.21875	0.398	0.017
	F16 (ASV_1026)	0.80952	0.17708	0.379	0.003
	Caulobacteraceae (ASV_4622)	1	0.11458	0.339	0.002
	Ralstonia (ASV_1308)	0.77778	0.14583	0.337	0.023
	Bilophila (ASV_791)	0.8125	0.13542	0.332	0.013
	Chitinophaga (ASV_2909)	1	0.10417	0.323	0.002
	Barnesiella (ASV_11325)	0.84615	0.11458	0.311	0.013
	Chryseobacterium (ASV_2378)	1	0.09375	0.306	0.002
	Rhodococcus (ASV_1977)	0.9	0.09375	0.290	0.021

## Sheet: Supplemental Table 5
Supplemental Table 5: All data used to construct morphine experience prediction models as depicted in Figure 2C and Supplemental Table 4.
A. Prediction models of morphine exposure						A. All combinations tested for prediction of morphine-exposed samples
ASV Combination	A probability	B probability	Indicator Value	p-value		ASV Combination	A	B	sqrtIV	p.value
ASV_2160	1	0.22	0.47	0.005		ASV_1+ASV_4+ASV_22	0.668085	0.987421	0.812208	0.005
ASV_30+ASV_836+ASV_1168	1	0.15	0.39	0.005		ASV_1+ASV_5+ASV_22	0.668085	0.987421	0.812208	0.005
ASV_30+ASV_890+ASV_1168	1	0.14	0.37	0.005		ASV_1+ASV_9+ASV_22	0.668085	0.987421	0.812208	0.005
ASV_189+ASV_779	1	0.14	0.37	0.005		ASV_1+ASV_22	0.668085	0.987421	0.812208	0.005
ASV_72+ASV_519+ASV_1257	1	0.12	0.35	0.005		ASV_1+ASV_22+ASV_26	0.668085	0.987421	0.812208	0.005
ASV_189+ASV_890+ASV_4456	1	0.11	0.34	0.005		ASV_1+ASV_22+ASV_31	0.668085	0.987421	0.812208	0.005
ASV_66+ASV_779+ASV_836	1	0.11	0.33	0.005		ASV_1+ASV_22+ASV_32	0.668085	0.987421	0.812208	0.005
ASV_189+ASV_236+ASV_4456	1	0.11	0.33	0.01		ASV_1+ASV_22+ASV_34	0.668085	0.987421	0.812208	0.005
ASV_236+ASV_427+ASV_1490	1	0.11	0.33	0.005		ASV_1+ASV_22+ASV_38	0.668085	0.987421	0.812208	0.005
ASV_398+ASV_836+ASV_1308	1	0.11	0.32	0.005		ASV_1+ASV_22+ASV_76	0.668085	0.987421	0.812208	0.005
						ASV_1+ASV_22+ASV_79	0.668085	0.987421	0.812208	0.005
						ASV_1+ASV_22+ASV_90	0.668085	0.987421	0.812208	0.005
						ASV_1+ASV_22+ASV_96	0.668085	0.987421	0.812208	0.005
						ASV_1+ASV_22+ASV_166	0.668085	0.987421	0.812208	0.005
						ASV_1+ASV_22+ASV_195	0.668085	0.987421	0.812208	0.005
						ASV_1+ASV_22+ASV_392	0.668085	0.987421	0.812208	0.005
						ASV_4+ASV_5+ASV_22	0.668085	0.987421	0.812208	0.005
						ASV_4+ASV_9+ASV_22	0.668085	0.987421	0.812208	0.005
						ASV_4+ASV_22	0.668085	0.987421	0.812208	0.005
						ASV_4+ASV_22+ASV_26	0.668085	0.987421	0.812208	0.005
						ASV_4+ASV_22+ASV_31	0.668085	0.987421	0.812208	0.005
						ASV_4+ASV_22+ASV_32	0.668085	0.987421	0.812208	0.005
						ASV_4+ASV_22+ASV_34	0.668085	0.987421	0.812208	0.005
						ASV_4+ASV_22+ASV_38	0.668085	0.987421	0.812208	0.005
						ASV_4+ASV_22+ASV_76	0.668085	0.987421	0.812208	0.005
						ASV_4+ASV_22+ASV_79	0.668085	0.987421	0.812208	0.005
						ASV_4+ASV_22+ASV_90	0.668085	0.987421	0.812208	0.005
						ASV_4+ASV_22+ASV_96	0.668085	0.987421	0.812208	0.005
						ASV_4+ASV_22+ASV_166	0.668085	0.987421	0.812208	0.005
						ASV_4+ASV_22+ASV_195	0.668085	0.987421	0.812208	0.005
						ASV_4+ASV_22+ASV_392	0.668085	0.987421	0.812208	0.005
						ASV_5+ASV_9+ASV_22	0.668085	0.987421	0.812208	0.005
						ASV_5+ASV_22	0.668085	0.987421	0.812208	0.005
						ASV_5+ASV_22+ASV_26	0.668085	0.987421	0.812208	0.005
						ASV_5+ASV_22+ASV_31	0.668085	0.987421	0.812208	0.005
						ASV_5+ASV_22+ASV_32	0.668085	0.987421	0.812208	0.005
						ASV_5+ASV_22+ASV_34	0.668085	0.987421	0.812208	0.005
						ASV_5+ASV_22+ASV_38	0.668085	0.987421	0.812208	0.005
						ASV_5+ASV_22+ASV_76	0.668085	0.987421	0.812208	0.005
						ASV_5+ASV_22+ASV_79	0.668085	0.987421	0.812208	0.005
						ASV_5+ASV_22+ASV_90	0.668085	0.987421	0.812208	0.005
						ASV_5+ASV_22+ASV_96	0.668085	0.987421	0.812208	0.005
						ASV_5+ASV_22+ASV_166	0.668085	0.987421	0.812208	0.005
						ASV_5+ASV_22+ASV_195	0.668085	0.987421	0.812208	0.005
						ASV_5+ASV_22+ASV_392	0.668085	0.987421	0.812208	0.005
						ASV_9+ASV_22	0.668085	0.987421	0.812208	0.005
						ASV_9+ASV_22+ASV_26	0.668085	0.987421	0.812208	0.005
						ASV_9+ASV_22+ASV_31	0.668085	0.987421	0.812208	0.005
						ASV_9+ASV_22+ASV_32	0.668085	0.987421	0.812208	0.005
						ASV_9+ASV_22+ASV_34	0.668085	0.987421	0.812208	0.005
						ASV_9+ASV_22+ASV_38	0.668085	0.987421	0.812208	0.005
						ASV_9+ASV_22+ASV_76	0.668085	0.987421	0.812208	0.005
						ASV_9+ASV_22+ASV_79	0.668085	0.987421	0.812208	0.005
						ASV_9+ASV_22+ASV_90	0.668085	0.987421	0.812208	0.005
						ASV_9+ASV_22+ASV_96	0.668085	0.987421	0.812208	0.005
						ASV_9+ASV_22+ASV_166	0.668085	0.987421	0.812208	0.005
						ASV_9+ASV_22+ASV_195	0.668085	0.987421	0.812208	0.005
						ASV_9+ASV_22+ASV_392	0.668085	0.987421	0.812208	0.005
						ASV_22	0.668085	0.987421	0.812208	0.005
						ASV_22+ASV_26	0.668085	0.987421	0.812208	0.005
						ASV_22+ASV_26+ASV_31	0.668085	0.987421	0.812208	0.005
						ASV_22+ASV_26+ASV_32	0.668085	0.987421	0.812208	0.005
						ASV_22+ASV_26+ASV_34	0.668085	0.987421	0.812208	0.005
						ASV_22+ASV_26+ASV_38	0.668085	0.987421	0.812208	0.005
						ASV_22+ASV_26+ASV_76	0.668085	0.987421	0.812208	0.005
						ASV_22+ASV_26+ASV_79	0.668085	0.987421	0.812208	0.005
						ASV_22+ASV_26+ASV_90	0.668085	0.987421	0.812208	0.005
						ASV_22+ASV_26+ASV_96	0.668085	0.987421	0.812208	0.005
						ASV_22+ASV_26+ASV_166	0.668085	0.987421	0.812208	0.005
						ASV_22+ASV_26+ASV_195	0.668085	0.987421	0.812208	0.005
						ASV_22+ASV_26+ASV_392	0.668085	0.987421	0.812208	0.005
						ASV_22+ASV_31	0.668085	0.987421	0.812208	0.005
						ASV_22+ASV_31+ASV_32	0.668085	0.987421	0.812208	0.005
						ASV_22+ASV_31+ASV_34	0.668085	0.987421	0.812208	0.005
						ASV_22+ASV_31+ASV_38	0.668085	0.987421	0.812208	0.005
						ASV_22+ASV_31+ASV_76	0.668085	0.987421	0.812208	0.005
						ASV_22+ASV_31+ASV_79	0.668085	0.987421	0.812208	0.005
						ASV_22+ASV_31+ASV_90	0.668085	0.987421	0.812208	0.005
						ASV_22+ASV_31+ASV_96	0.668085	0.987421	0.812208	0.005
						ASV_22+ASV_31+ASV_166	0.668085	0.987421	0.812208	0.005
						ASV_22+ASV_31+ASV_195	0.668085	0.987421	0.812208	0.005
						ASV_22+ASV_31+ASV_392	0.668085	0.987421	0.812208	0.005
						ASV_22+ASV_32	0.668085	0.987421	0.812208	0.005
						ASV_22+ASV_32+ASV_34	0.668085	0.987421	0.812208	0.005
						ASV_22+ASV_32+ASV_38	0.668085	0.987421	0.812208	0.005
						ASV_22+ASV_32+ASV_76	0.668085	0.987421	0.812208	0.005
						ASV_22+ASV_32+ASV_79	0.668085	0.987421	0.812208	0.005
						ASV_22+ASV_32+ASV_90	0.668085	0.987421	0.812208	0.005
						ASV_22+ASV_32+ASV_96	0.668085	0.987421	0.812208	0.005
						ASV_22+ASV_32+ASV_166	0.668085	0.987421	0.812208	0.005
						ASV_22+ASV_32+ASV_195	0.668085	0.987421	0.812208	0.005
						ASV_22+ASV_32+ASV_392	0.668085	0.987421	0.812208	0.005
						ASV_22+ASV_34	0.668085	0.987421	0.812208	0.005
						ASV_22+ASV_34+ASV_38	0.668085	0.987421	0.812208	0.005
						ASV_22+ASV_34+ASV_76	0.668085	0.987421	0.812208	0.005
						ASV_22+ASV_34+ASV_79	0.668085	0.987421	0.812208	0.005
						ASV_22+ASV_34+ASV_90	0.668085	0.987421	0.812208	0.005
						ASV_22+ASV_34+ASV_96	0.668085	0.987421	0.812208	0.005
						ASV_22+ASV_34+ASV_166	0.668085	0.987421	0.812208	0.005
						ASV_22+ASV_34+ASV_195	0.668085	0.987421	0.812208	0.005
						ASV_22+ASV_34+ASV_392	0.668085	0.987421	0.812208	0.005
						ASV_22+ASV_38	0.668085	0.987421	0.812208	0.005
						ASV_22+ASV_38+ASV_76	0.668085	0.987421	0.812208	0.005
						ASV_22+ASV_38+ASV_79	0.668085	0.987421	0.812208	0.005
						ASV_22+ASV_38+ASV_90	0.668085	0.987421	0.812208	0.005
						ASV_22+ASV_38+ASV_96	0.668085	0.987421	0.812208	0.005
						ASV_22+ASV_38+ASV_166	0.668085	0.987421	0.812208	0.005
						ASV_22+ASV_38+ASV_195	0.668085	0.987421	0.812208	0.005
						ASV_22+ASV_38+ASV_392	0.668085	0.987421	0.812208	0.005
						ASV_22+ASV_76	0.668085	0.987421	0.812208	0.005
						ASV_22+ASV_76+ASV_79	0.668085	0.987421	0.812208	0.005
						ASV_22+ASV_76+ASV_90	0.668085	0.987421	0.812208	0.005
						ASV_22+ASV_76+ASV_96	0.668085	0.987421	0.812208	0.005
						ASV_22+ASV_76+ASV_166	0.668085	0.987421	0.812208	0.005
						ASV_22+ASV_76+ASV_195	0.668085	0.987421	0.812208	0.005
						ASV_22+ASV_76+ASV_392	0.668085	0.987421	0.812208	0.005
						ASV_22+ASV_79	0.668085	0.987421	0.812208	0.005
						ASV_22+ASV_79+ASV_90	0.668085	0.987421	0.812208	0.005
						ASV_22+ASV_79+ASV_96	0.668085	0.987421	0.812208	0.005
						ASV_22+ASV_79+ASV_166	0.668085	0.987421	0.812208	0.005
						ASV_22+ASV_79+ASV_195	0.668085	0.987421	0.812208	0.005
						ASV_22+ASV_79+ASV_392	0.668085	0.987421	0.812208	0.005
						ASV_22+ASV_90	0.668085	0.987421	0.812208	0.005
						ASV_22+ASV_90+ASV_96	0.668085	0.987421	0.812208	0.005
						ASV_22+ASV_90+ASV_166	0.668085	0.987421	0.812208	0.005
						ASV_22+ASV_90+ASV_195	0.668085	0.987421	0.812208	0.005
						ASV_22+ASV_90+ASV_392	0.668085	0.987421	0.812208	0.005
						ASV_22+ASV_96	0.668085	0.987421	0.812208	0.005
						ASV_22+ASV_96+ASV_166	0.668085	0.987421	0.812208	0.005
						ASV_22+ASV_96+ASV_195	0.668085	0.987421	0.812208	0.005
						ASV_22+ASV_96+ASV_392	0.668085	0.987421	0.812208	0.005
						ASV_22+ASV_166	0.668085	0.987421	0.812208	0.005
						ASV_22+ASV_166+ASV_195	0.668085	0.987421	0.812208	0.005
						ASV_22+ASV_166+ASV_392	0.668085	0.987421	0.812208	0.005
						ASV_22+ASV_195	0.668085	0.987421	0.812208	0.005
						ASV_22+ASV_195+ASV_392	0.668085	0.987421	0.812208	0.005
						ASV_22+ASV_392	0.668085	0.987421	0.812208	0.005
						ASV_1+ASV_2+ASV_22	0.669528	0.981132	0.810491	0.005
						ASV_2+ASV_4+ASV_22	0.669528	0.981132	0.810491	0.005
						ASV_2+ASV_5+ASV_22	0.669528	0.981132	0.810491	0.005
						ASV_2+ASV_9+ASV_22	0.669528	0.981132	0.810491	0.005
						ASV_2+ASV_22	0.669528	0.981132	0.810491	0.005
						ASV_2+ASV_22+ASV_26	0.669528	0.981132	0.810491	0.005
						ASV_2+ASV_22+ASV_31	0.669528	0.981132	0.810491	0.005
						ASV_2+ASV_22+ASV_32	0.669528	0.981132	0.810491	0.005
						ASV_2+ASV_22+ASV_34	0.669528	0.981132	0.810491	0.005
						ASV_2+ASV_22+ASV_38	0.669528	0.981132	0.810491	0.005
						ASV_2+ASV_22+ASV_76	0.669528	0.981132	0.810491	0.005
						ASV_2+ASV_22+ASV_79	0.669528	0.981132	0.810491	0.005
						ASV_2+ASV_22+ASV_90	0.669528	0.981132	0.810491	0.005
						ASV_2+ASV_22+ASV_96	0.669528	0.981132	0.810491	0.005
						ASV_2+ASV_22+ASV_166	0.669528	0.981132	0.810491	0.005
						ASV_2+ASV_22+ASV_195	0.669528	0.981132	0.810491	0.005
						ASV_2+ASV_22+ASV_392	0.669528	0.981132	0.810491	0.005
						ASV_1+ASV_22+ASV_28	0.666667	0.981132	0.808757	0.005
						ASV_1+ASV_22+ASV_68	0.666667	0.981132	0.808757	0.005
						ASV_1+ASV_22+ASV_185	0.666667	0.981132	0.808757	0.005
						ASV_1+ASV_22+ASV_200	0.666667	0.981132	0.808757	0.005
						ASV_1+ASV_22+ASV_393	0.666667	0.981132	0.808757	0.005
						ASV_4+ASV_22+ASV_28	0.666667	0.981132	0.808757	0.005
						ASV_4+ASV_22+ASV_68	0.666667	0.981132	0.808757	0.005
						ASV_4+ASV_22+ASV_185	0.666667	0.981132	0.808757	0.005
						ASV_4+ASV_22+ASV_200	0.666667	0.981132	0.808757	0.005
						ASV_4+ASV_22+ASV_393	0.666667	0.981132	0.808757	0.005
						ASV_5+ASV_22+ASV_28	0.666667	0.981132	0.808757	0.005
						ASV_5+ASV_22+ASV_68	0.666667	0.981132	0.808757	0.005
						ASV_5+ASV_22+ASV_185	0.666667	0.981132	0.808757	0.005
						ASV_5+ASV_22+ASV_200	0.666667	0.981132	0.808757	0.005
						ASV_5+ASV_22+ASV_393	0.666667	0.981132	0.808757	0.005
						ASV_9+ASV_22+ASV_28	0.666667	0.981132	0.808757	0.005
						ASV_9+ASV_22+ASV_68	0.666667	0.981132	0.808757	0.005
						ASV_9+ASV_22+ASV_185	0.666667	0.981132	0.808757	0.005
						ASV_9+ASV_22+ASV_200	0.666667	0.981132	0.808757	0.005
						ASV_9+ASV_22+ASV_393	0.666667	0.981132	0.808757	0.005
						ASV_22+ASV_26+ASV_28	0.666667	0.981132	0.808757	0.005
						ASV_22+ASV_26+ASV_68	0.666667	0.981132	0.808757	0.005
						ASV_22+ASV_26+ASV_185	0.666667	0.981132	0.808757	0.005
						ASV_22+ASV_26+ASV_200	0.666667	0.981132	0.808757	0.005
						ASV_22+ASV_26+ASV_393	0.666667	0.981132	0.808757	0.005
						ASV_22+ASV_28	0.666667	0.981132	0.808757	0.005
						ASV_22+ASV_28+ASV_31	0.666667	0.981132	0.808757	0.005
						ASV_22+ASV_28+ASV_32	0.666667	0.981132	0.808757	0.005
						ASV_22+ASV_28+ASV_34	0.666667	0.981132	0.808757	0.005
						ASV_22+ASV_28+ASV_38	0.666667	0.981132	0.808757	0.005
						ASV_22+ASV_28+ASV_76	0.666667	0.981132	0.808757	0.005
						ASV_22+ASV_28+ASV_79	0.666667	0.981132	0.808757	0.005
						ASV_22+ASV_28+ASV_90	0.666667	0.981132	0.808757	0.005
						ASV_22+ASV_28+ASV_96	0.666667	0.981132	0.808757	0.005
						ASV_22+ASV_28+ASV_166	0.666667	0.981132	0.808757	0.005
						ASV_22+ASV_28+ASV_185	0.666667	0.981132	0.808757	0.005
						ASV_22+ASV_28+ASV_195	0.666667	0.981132	0.808757	0.005
						ASV_22+ASV_28+ASV_392	0.666667	0.981132	0.808757	0.005
						ASV_22+ASV_31+ASV_68	0.666667	0.981132	0.808757	0.005
						ASV_22+ASV_31+ASV_185	0.666667	0.981132	0.808757	0.005
						ASV_22+ASV_31+ASV_200	0.666667	0.981132	0.808757	0.005
						ASV_22+ASV_31+ASV_393	0.666667	0.981132	0.808757	0.005
						ASV_22+ASV_32+ASV_68	0.666667	0.981132	0.808757	0.005
						ASV_22+ASV_32+ASV_185	0.666667	0.981132	0.808757	0.005
						ASV_22+ASV_32+ASV_200	0.666667	0.981132	0.808757	0.005
						ASV_22+ASV_32+ASV_393	0.666667	0.981132	0.808757	0.005
						ASV_22+ASV_34+ASV_68	0.666667	0.981132	0.808757	0.005
						ASV_22+ASV_34+ASV_185	0.666667	0.981132	0.808757	0.005
						ASV_22+ASV_34+ASV_200	0.666667	0.981132	0.808757	0.005
						ASV_22+ASV_34+ASV_393	0.666667	0.981132	0.808757	0.005
						ASV_22+ASV_38+ASV_68	0.666667	0.981132	0.808757	0.005
						ASV_22+ASV_38+ASV_185	0.666667	0.981132	0.808757	0.005
						ASV_22+ASV_38+ASV_200	0.666667	0.981132	0.808757	0.005
						ASV_22+ASV_38+ASV_393	0.666667	0.981132	0.808757	0.005
						ASV_22+ASV_68	0.666667	0.981132	0.808757	0.005
						ASV_22+ASV_68+ASV_76	0.666667	0.981132	0.808757	0.005
						ASV_22+ASV_68+ASV_79	0.666667	0.981132	0.808757	0.005
						ASV_22+ASV_68+ASV_90	0.666667	0.981132	0.808757	0.005
						ASV_22+ASV_68+ASV_96	0.666667	0.981132	0.808757	0.005
						ASV_22+ASV_68+ASV_166	0.666667	0.981132	0.808757	0.005
						ASV_22+ASV_68+ASV_195	0.666667	0.981132	0.808757	0.005
						ASV_22+ASV_68+ASV_392	0.666667	0.981132	0.808757	0.005
						ASV_22+ASV_68+ASV_393	0.666667	0.981132	0.808757	0.005
						ASV_22+ASV_76+ASV_185	0.666667	0.981132	0.808757	0.005
						ASV_22+ASV_76+ASV_200	0.666667	0.981132	0.808757	0.005
						ASV_22+ASV_76+ASV_393	0.666667	0.981132	0.808757	0.005
						ASV_22+ASV_79+ASV_185	0.666667	0.981132	0.808757	0.005
						ASV_22+ASV_79+ASV_200	0.666667	0.981132	0.808757	0.005
						ASV_22+ASV_79+ASV_393	0.666667	0.981132	0.808757	0.005
						ASV_22+ASV_90+ASV_185	0.666667	0.981132	0.808757	0.005
						ASV_22+ASV_90+ASV_200	0.666667	0.981132	0.808757	0.005
						ASV_22+ASV_90+ASV_393	0.666667	0.981132	0.808757	0.005
						ASV_22+ASV_96+ASV_185	0.666667	0.981132	0.808757	0.005
						ASV_22+ASV_96+ASV_200	0.666667	0.981132	0.808757	0.005
						ASV_22+ASV_96+ASV_393	0.666667	0.981132	0.808757	0.005
						ASV_22+ASV_166+ASV_185	0.666667	0.981132	0.808757	0.005
						ASV_22+ASV_166+ASV_200	0.666667	0.981132	0.808757	0.005
						ASV_22+ASV_166+ASV_393	0.666667	0.981132	0.808757	0.005
						ASV_22+ASV_185	0.666667	0.981132	0.808757	0.005
						ASV_22+ASV_185+ASV_195	0.666667	0.981132	0.808757	0.005
						ASV_22+ASV_185+ASV_392	0.666667	0.981132	0.808757	0.005
						ASV_22+ASV_195+ASV_200	0.666667	0.981132	0.808757	0.005
						ASV_22+ASV_195+ASV_393	0.666667	0.981132	0.808757	0.005
						ASV_22+ASV_200	0.666667	0.981132	0.808757	0.005
						ASV_22+ASV_200+ASV_392	0.666667	0.981132	0.808757	0.005
						ASV_22+ASV_392+ASV_393	0.666667	0.981132	0.808757	0.005
						ASV_22+ASV_393	0.666667	0.981132	0.808757	0.005
						ASV_2+ASV_22+ASV_398	0.676991	0.962264	0.807121	0.005
						ASV_2+ASV_22+ASV_28	0.668103	0.974843	0.807029	0.005
						ASV_2+ASV_22+ASV_68	0.668103	0.974843	0.807029	0.005
						ASV_2+ASV_22+ASV_185	0.668103	0.974843	0.807029	0.005
						ASV_2+ASV_22+ASV_200	0.668103	0.974843	0.807029	0.005
						ASV_2+ASV_22+ASV_393	0.668103	0.974843	0.807029	0.005
						ASV_1+ASV_22+ASV_398	0.674009	0.962264	0.805341	0.005
						ASV_4+ASV_22+ASV_398	0.674009	0.962264	0.805341	0.005
						ASV_5+ASV_22+ASV_398	0.674009	0.962264	0.805341	0.005
						ASV_9+ASV_22+ASV_398	0.674009	0.962264	0.805341	0.005
						ASV_22+ASV_26+ASV_398	0.674009	0.962264	0.805341	0.005
						ASV_22+ASV_31+ASV_398	0.674009	0.962264	0.805341	0.005
						ASV_22+ASV_32+ASV_398	0.674009	0.962264	0.805341	0.005
						ASV_22+ASV_34+ASV_398	0.674009	0.962264	0.805341	0.005
						ASV_22+ASV_38+ASV_398	0.674009	0.962264	0.805341	0.005
						ASV_22+ASV_76+ASV_398	0.674009	0.962264	0.805341	0.005
						ASV_22+ASV_79+ASV_398	0.674009	0.962264	0.805341	0.005
						ASV_22+ASV_90+ASV_398	0.674009	0.962264	0.805341	0.005
						ASV_22+ASV_96+ASV_398	0.674009	0.962264	0.805341	0.005
						ASV_22+ASV_166+ASV_398	0.674009	0.962264	0.805341	0.005
						ASV_22+ASV_195+ASV_398	0.674009	0.962264	0.805341	0.005
						ASV_22+ASV_392+ASV_398	0.674009	0.962264	0.805341	0.005
						ASV_22+ASV_398	0.674009	0.962264	0.805341	0.005
						ASV_22+ASV_28+ASV_68	0.665236	0.974843	0.805295	0.005
						ASV_22+ASV_28+ASV_200	0.665236	0.974843	0.805295	0.005
						ASV_22+ASV_28+ASV_393	0.665236	0.974843	0.805295	0.005
						ASV_22+ASV_68+ASV_185	0.665236	0.974843	0.805295	0.005
						ASV_22+ASV_68+ASV_200	0.665236	0.974843	0.805295	0.005
						ASV_22+ASV_185+ASV_200	0.665236	0.974843	0.805295	0.005
						ASV_22+ASV_185+ASV_393	0.665236	0.974843	0.805295	0.005
						ASV_22+ASV_200+ASV_393	0.665236	0.974843	0.805295	0.005
						ASV_22+ASV_28+ASV_398	0.672566	0.955975	0.801846	0.005
						ASV_22+ASV_68+ASV_398	0.672566	0.955975	0.801846	0.005
						ASV_22+ASV_185+ASV_398	0.672566	0.955975	0.801846	0.005
						ASV_22+ASV_200+ASV_398	0.672566	0.955975	0.801846	0.005
						ASV_22+ASV_393+ASV_398	0.672566	0.955975	0.801846	0.005
						ASV_1+ASV_22+ASV_36	0.663793	0.968553	0.801822	0.005
						ASV_1+ASV_22+ASV_350	0.663793	0.968553	0.801822	0.005
						ASV_4+ASV_22+ASV_36	0.663793	0.968553	0.801822	0.005
						ASV_4+ASV_22+ASV_350	0.663793	0.968553	0.801822	0.005
						ASV_5+ASV_22+ASV_36	0.663793	0.968553	0.801822	0.005
						ASV_5+ASV_22+ASV_350	0.663793	0.968553	0.801822	0.005
						ASV_9+ASV_22+ASV_36	0.663793	0.968553	0.801822	0.005
						ASV_9+ASV_22+ASV_350	0.663793	0.968553	0.801822	0.005
						ASV_22+ASV_26+ASV_36	0.663793	0.968553	0.801822	0.005
						ASV_22+ASV_26+ASV_350	0.663793	0.968553	0.801822	0.005
						ASV_22+ASV_31+ASV_36	0.663793	0.968553	0.801822	0.005
						ASV_22+ASV_31+ASV_350	0.663793	0.968553	0.801822	0.005
						ASV_22+ASV_32+ASV_36	0.663793	0.968553	0.801822	0.005
						ASV_22+ASV_32+ASV_350	0.663793	0.968553	0.801822	0.005
						ASV_22+ASV_34+ASV_36	0.663793	0.968553	0.801822	0.005
						ASV_22+ASV_34+ASV_350	0.663793	0.968553	0.801822	0.005
						ASV_22+ASV_36	0.663793	0.968553	0.801822	0.005
						ASV_22+ASV_36+ASV_38	0.663793	0.968553	0.801822	0.005
						ASV_22+ASV_36+ASV_76	0.663793	0.968553	0.801822	0.005
						ASV_22+ASV_36+ASV_79	0.663793	0.968553	0.801822	0.005
						ASV_22+ASV_36+ASV_90	0.663793	0.968553	0.801822	0.005
						ASV_22+ASV_36+ASV_96	0.663793	0.968553	0.801822	0.005
						ASV_22+ASV_36+ASV_166	0.663793	0.968553	0.801822	0.005
						ASV_22+ASV_36+ASV_195	0.663793	0.968553	0.801822	0.005
						ASV_22+ASV_36+ASV_392	0.663793	0.968553	0.801822	0.005
						ASV_22+ASV_38+ASV_350	0.663793	0.968553	0.801822	0.005
						ASV_22+ASV_76+ASV_350	0.663793	0.968553	0.801822	0.005
						ASV_22+ASV_79+ASV_350	0.663793	0.968553	0.801822	0.005
						ASV_22+ASV_90+ASV_350	0.663793	0.968553	0.801822	0.005
						ASV_22+ASV_96+ASV_350	0.663793	0.968553	0.801822	0.005
						ASV_22+ASV_166+ASV_350	0.663793	0.968553	0.801822	0.005
						ASV_22+ASV_195+ASV_350	0.663793	0.968553	0.801822	0.005
						ASV_22+ASV_350	0.663793	0.968553	0.801822	0.005
						ASV_22+ASV_350+ASV_392	0.663793	0.968553	0.801822	0.005
						ASV_2+ASV_22+ASV_36	0.665217	0.962264	0.800072	0.005
						ASV_2+ASV_22+ASV_350	0.665217	0.962264	0.800072	0.005
						ASV_22+ASV_36+ASV_398	0.671111	0.949686	0.798339	0.005
						ASV_22+ASV_28+ASV_36	0.662338	0.962264	0.798338	0.005
						ASV_22+ASV_28+ASV_350	0.662338	0.962264	0.798338	0.005
						ASV_22+ASV_36+ASV_68	0.662338	0.962264	0.798338	0.005
						ASV_22+ASV_36+ASV_185	0.662338	0.962264	0.798338	0.005
						ASV_22+ASV_36+ASV_200	0.662338	0.962264	0.798338	0.005
						ASV_22+ASV_36+ASV_393	0.662338	0.962264	0.798338	0.005
						ASV_22+ASV_68+ASV_350	0.662338	0.962264	0.798338	0.005
						ASV_22+ASV_185+ASV_350	0.662338	0.962264	0.798338	0.005
						ASV_22+ASV_200+ASV_350	0.662338	0.962264	0.798338	0.005
						ASV_22+ASV_350+ASV_393	0.662338	0.962264	0.798338	0.005
						ASV_1+ASV_22+ASV_27	0.666667	0.955975	0.798321	0.005
						ASV_4+ASV_22+ASV_27	0.666667	0.955975	0.798321	0.005
						ASV_5+ASV_22+ASV_27	0.666667	0.955975	0.798321	0.005
						ASV_9+ASV_22+ASV_27	0.666667	0.955975	0.798321	0.005
						ASV_22+ASV_26+ASV_27	0.666667	0.955975	0.798321	0.005
						ASV_22+ASV_27	0.666667	0.955975	0.798321	0.005
						ASV_22+ASV_27+ASV_28	0.666667	0.955975	0.798321	0.005
						ASV_22+ASV_27+ASV_31	0.666667	0.955975	0.798321	0.005
						ASV_22+ASV_27+ASV_32	0.666667	0.955975	0.798321	0.005
						ASV_22+ASV_27+ASV_34	0.666667	0.955975	0.798321	0.005
						ASV_22+ASV_27+ASV_38	0.666667	0.955975	0.798321	0.005
						ASV_22+ASV_27+ASV_76	0.666667	0.955975	0.798321	0.005
						ASV_22+ASV_27+ASV_79	0.666667	0.955975	0.798321	0.005
						ASV_22+ASV_27+ASV_90	0.666667	0.955975	0.798321	0.005
						ASV_22+ASV_27+ASV_96	0.666667	0.955975	0.798321	0.005
						ASV_22+ASV_27+ASV_166	0.666667	0.955975	0.798321	0.005
						ASV_22+ASV_27+ASV_185	0.666667	0.955975	0.798321	0.005
						ASV_22+ASV_27+ASV_195	0.666667	0.955975	0.798321	0.005
						ASV_22+ASV_27+ASV_392	0.666667	0.955975	0.798321	0.005
						ASV_2+ASV_22+ASV_27	0.668142	0.949686	0.79657	0.005
						ASV_22+ASV_350+ASV_398	0.669643	0.943396	0.79482	0.005
						ASV_22+ASV_27+ASV_68	0.665198	0.949686	0.794814	0.005
						ASV_22+ASV_27+ASV_200	0.665198	0.949686	0.794814	0.005
						ASV_22+ASV_27+ASV_393	0.665198	0.949686	0.794814	0.005
						ASV_1+ASV_10+ASV_22	0.662281	0.949686	0.793069	0.005
						ASV_4+ASV_10+ASV_22	0.662281	0.949686	0.793069	0.005
						ASV_5+ASV_10+ASV_22	0.662281	0.949686	0.793069	0.005
						ASV_9+ASV_10+ASV_22	0.662281	0.949686	0.793069	0.005
						ASV_10+ASV_22	0.662281	0.949686	0.793069	0.005
						ASV_10+ASV_22+ASV_26	0.662281	0.949686	0.793069	0.005
						ASV_10+ASV_22+ASV_31	0.662281	0.949686	0.793069	0.005
						ASV_10+ASV_22+ASV_32	0.662281	0.949686	0.793069	0.005
						ASV_10+ASV_22+ASV_34	0.662281	0.949686	0.793069	0.005
						ASV_10+ASV_22+ASV_38	0.662281	0.949686	0.793069	0.005
						ASV_10+ASV_22+ASV_76	0.662281	0.949686	0.793069	0.005
						ASV_10+ASV_22+ASV_79	0.662281	0.949686	0.793069	0.005
						ASV_10+ASV_22+ASV_90	0.662281	0.949686	0.793069	0.005
						ASV_10+ASV_22+ASV_96	0.662281	0.949686	0.793069	0.005
						ASV_10+ASV_22+ASV_166	0.662281	0.949686	0.793069	0.005
						ASV_10+ASV_22+ASV_195	0.662281	0.949686	0.793069	0.005
						ASV_10+ASV_22+ASV_392	0.662281	0.949686	0.793069	0.005
						ASV_22+ASV_36+ASV_350	0.659389	0.949686	0.791335	0.005
						ASV_22+ASV_27+ASV_398	0.672727	0.930818	0.791319	0.005
						ASV_1+ASV_22+ASV_588	0.663717	0.943396	0.791295	0.005
						ASV_2+ASV_10+ASV_22	0.663717	0.943396	0.791295	0.005
						ASV_4+ASV_22+ASV_588	0.663717	0.943396	0.791295	0.005
						ASV_5+ASV_22+ASV_588	0.663717	0.943396	0.791295	0.005
						ASV_9+ASV_22+ASV_588	0.663717	0.943396	0.791295	0.005
						ASV_22+ASV_26+ASV_588	0.663717	0.943396	0.791295	0.005
						ASV_22+ASV_31+ASV_588	0.663717	0.943396	0.791295	0.005
						ASV_22+ASV_32+ASV_588	0.663717	0.943396	0.791295	0.005
						ASV_22+ASV_34+ASV_588	0.663717	0.943396	0.791295	0.005
						ASV_22+ASV_38+ASV_588	0.663717	0.943396	0.791295	0.005
						ASV_22+ASV_68+ASV_588	0.663717	0.943396	0.791295	0.005
						ASV_22+ASV_76+ASV_588	0.663717	0.943396	0.791295	0.005
						ASV_22+ASV_79+ASV_588	0.663717	0.943396	0.791295	0.005
						ASV_22+ASV_90+ASV_588	0.663717	0.943396	0.791295	0.005
						ASV_22+ASV_96+ASV_588	0.663717	0.943396	0.791295	0.005
						ASV_22+ASV_166+ASV_588	0.663717	0.943396	0.791295	0.005
						ASV_22+ASV_195+ASV_588	0.663717	0.943396	0.791295	0.005
						ASV_22+ASV_392+ASV_588	0.663717	0.943396	0.791295	0.005
						ASV_22+ASV_393+ASV_588	0.663717	0.943396	0.791295	0.005
						ASV_22+ASV_588	0.663717	0.943396	0.791295	0.005
						ASV_1+ASV_4+ASV_9	0.625984	1	0.791192	0.49
						ASV_1+ASV_5+ASV_9	0.625984	1	0.791192	0.49
						ASV_1+ASV_9	0.625984	1	0.791192	0.49
						ASV_1+ASV_9+ASV_26	0.625984	1	0.791192	0.49
						ASV_1+ASV_9+ASV_31	0.625984	1	0.791192	0.49
						ASV_1+ASV_9+ASV_32	0.625984	1	0.791192	0.49
						ASV_1+ASV_9+ASV_34	0.625984	1	0.791192	0.49
						ASV_1+ASV_9+ASV_38	0.625984	1	0.791192	0.49
						ASV_1+ASV_9+ASV_76	0.625984	1	0.791192	0.49
						ASV_1+ASV_9+ASV_79	0.625984	1	0.791192	0.49
						ASV_1+ASV_9+ASV_90	0.625984	1	0.791192	0.49
						ASV_1+ASV_9+ASV_96	0.625984	1	0.791192	0.49
						ASV_1+ASV_9+ASV_166	0.625984	1	0.791192	0.49
						ASV_1+ASV_9+ASV_195	0.625984	1	0.791192	0.49
						ASV_1+ASV_9+ASV_392	0.625984	1	0.791192	0.49
						ASV_4+ASV_5+ASV_9	0.625984	1	0.791192	0.49
						ASV_4+ASV_9	0.625984	1	0.791192	0.49
						ASV_4+ASV_9+ASV_26	0.625984	1	0.791192	0.49
						ASV_4+ASV_9+ASV_31	0.625984	1	0.791192	0.49
						ASV_4+ASV_9+ASV_32	0.625984	1	0.791192	0.49
						ASV_4+ASV_9+ASV_34	0.625984	1	0.791192	0.49
						ASV_4+ASV_9+ASV_38	0.625984	1	0.791192	0.49
						ASV_4+ASV_9+ASV_76	0.625984	1	0.791192	0.49
						ASV_4+ASV_9+ASV_79	0.625984	1	0.791192	0.49
						ASV_4+ASV_9+ASV_90	0.625984	1	0.791192	0.49
						ASV_4+ASV_9+ASV_96	0.625984	1	0.791192	0.49
						ASV_4+ASV_9+ASV_166	0.625984	1	0.791192	0.49
						ASV_4+ASV_9+ASV_195	0.625984	1	0.791192	0.49
						ASV_4+ASV_9+ASV_392	0.625984	1	0.791192	0.49
						ASV_5+ASV_9	0.625984	1	0.791192	0.49
						ASV_5+ASV_9+ASV_26	0.625984	1	0.791192	0.49
						ASV_5+ASV_9+ASV_31	0.625984	1	0.791192	0.49
						ASV_5+ASV_9+ASV_32	0.625984	1	0.791192	0.49
						ASV_5+ASV_9+ASV_34	0.625984	1	0.791192	0.49
						ASV_5+ASV_9+ASV_38	0.625984	1	0.791192	0.49
						ASV_5+ASV_9+ASV_76	0.625984	1	0.791192	0.49
						ASV_5+ASV_9+ASV_79	0.625984	1	0.791192	0.49
						ASV_5+ASV_9+ASV_90	0.625984	1	0.791192	0.49
						ASV_5+ASV_9+ASV_96	0.625984	1	0.791192	0.49
						ASV_5+ASV_9+ASV_166	0.625984	1	0.791192	0.49
						ASV_5+ASV_9+ASV_195	0.625984	1	0.791192	0.49
						ASV_5+ASV_9+ASV_392	0.625984	1	0.791192	0.49
						ASV_9	0.625984	1	0.791192	0.49
						ASV_9+ASV_26	0.625984	1	0.791192	0.49
						ASV_9+ASV_26+ASV_31	0.625984	1	0.791192	0.49
						ASV_9+ASV_26+ASV_32	0.625984	1	0.791192	0.49
						ASV_9+ASV_26+ASV_34	0.625984	1	0.791192	0.49
						ASV_9+ASV_26+ASV_38	0.625984	1	0.791192	0.49
						ASV_9+ASV_26+ASV_76	0.625984	1	0.791192	0.49
						ASV_9+ASV_26+ASV_79	0.625984	1	0.791192	0.49
						ASV_9+ASV_26+ASV_90	0.625984	1	0.791192	0.49
						ASV_9+ASV_26+ASV_96	0.625984	1	0.791192	0.49
						ASV_9+ASV_26+ASV_166	0.625984	1	0.791192	0.49
						ASV_9+ASV_26+ASV_195	0.625984	1	0.791192	0.49
						ASV_9+ASV_26+ASV_392	0.625984	1	0.791192	0.49
						ASV_9+ASV_31	0.625984	1	0.791192	0.49
						ASV_9+ASV_31+ASV_32	0.625984	1	0.791192	0.49
						ASV_9+ASV_31+ASV_34	0.625984	1	0.791192	0.49
						ASV_9+ASV_31+ASV_38	0.625984	1	0.791192	0.49
						ASV_9+ASV_31+ASV_76	0.625984	1	0.791192	0.49
						ASV_9+ASV_31+ASV_79	0.625984	1	0.791192	0.49
						ASV_9+ASV_31+ASV_90	0.625984	1	0.791192	0.49
						ASV_9+ASV_31+ASV_96	0.625984	1	0.791192	0.49
						ASV_9+ASV_31+ASV_166	0.625984	1	0.791192	0.49
						ASV_9+ASV_31+ASV_195	0.625984	1	0.791192	0.49
						ASV_9+ASV_31+ASV_392	0.625984	1	0.791192	0.49
						ASV_9+ASV_32	0.625984	1	0.791192	0.49
						ASV_9+ASV_32+ASV_34	0.625984	1	0.791192	0.49
						ASV_9+ASV_32+ASV_38	0.625984	1	0.791192	0.49
						ASV_9+ASV_32+ASV_76	0.625984	1	0.791192	0.49
						ASV_9+ASV_32+ASV_79	0.625984	1	0.791192	0.49
						ASV_9+ASV_32+ASV_90	0.625984	1	0.791192	0.49
						ASV_9+ASV_32+ASV_96	0.625984	1	0.791192	0.49
						ASV_9+ASV_32+ASV_166	0.625984	1	0.791192	0.49
						ASV_9+ASV_32+ASV_195	0.625984	1	0.791192	0.49
						ASV_9+ASV_32+ASV_392	0.625984	1	0.791192	0.49
						ASV_9+ASV_34	0.625984	1	0.791192	0.49
						ASV_9+ASV_34+ASV_38	0.625984	1	0.791192	0.49
						ASV_9+ASV_34+ASV_76	0.625984	1	0.791192	0.49
						ASV_9+ASV_34+ASV_79	0.625984	1	0.791192	0.49
						ASV_9+ASV_34+ASV_90	0.625984	1	0.791192	0.49
						ASV_9+ASV_34+ASV_96	0.625984	1	0.791192	0.49
						ASV_9+ASV_34+ASV_166	0.625984	1	0.791192	0.49
						ASV_9+ASV_34+ASV_195	0.625984	1	0.791192	0.49
						ASV_9+ASV_34+ASV_392	0.625984	1	0.791192	0.49
						ASV_9+ASV_38	0.625984	1	0.791192	0.49
						ASV_9+ASV_38+ASV_76	0.625984	1	0.791192	0.49
						ASV_9+ASV_38+ASV_79	0.625984	1	0.791192	0.49
						ASV_9+ASV_38+ASV_90	0.625984	1	0.791192	0.49
						ASV_9+ASV_38+ASV_96	0.625984	1	0.791192	0.49
						ASV_9+ASV_38+ASV_166	0.625984	1	0.791192	0.49
						ASV_9+ASV_38+ASV_195	0.625984	1	0.791192	0.49
						ASV_9+ASV_38+ASV_392	0.625984	1	0.791192	0.49
						ASV_9+ASV_76	0.625984	1	0.791192	0.49
						ASV_9+ASV_76+ASV_79	0.625984	1	0.791192	0.49
						ASV_9+ASV_76+ASV_90	0.625984	1	0.791192	0.49
						ASV_9+ASV_76+ASV_96	0.625984	1	0.791192	0.49
						ASV_9+ASV_76+ASV_166	0.625984	1	0.791192	0.49
						ASV_9+ASV_76+ASV_195	0.625984	1	0.791192	0.49
						ASV_9+ASV_76+ASV_392	0.625984	1	0.791192	0.49
						ASV_9+ASV_79	0.625984	1	0.791192	0.49
						ASV_9+ASV_79+ASV_90	0.625984	1	0.791192	0.49
						ASV_9+ASV_79+ASV_96	0.625984	1	0.791192	0.49
						ASV_9+ASV_79+ASV_166	0.625984	1	0.791192	0.49
						ASV_9+ASV_79+ASV_195	0.625984	1	0.791192	0.49
						ASV_9+ASV_79+ASV_392	0.625984	1	0.791192	0.49
						ASV_9+ASV_90	0.625984	1	0.791192	0.49
						ASV_9+ASV_90+ASV_96	0.625984	1	0.791192	0.49
						ASV_9+ASV_90+ASV_166	0.625984	1	0.791192	0.49
						ASV_9+ASV_90+ASV_195	0.625984	1	0.791192	0.49
						ASV_9+ASV_90+ASV_392	0.625984	1	0.791192	0.49
						ASV_9+ASV_96	0.625984	1	0.791192	0.49
						ASV_9+ASV_96+ASV_166	0.625984	1	0.791192	0.49
						ASV_9+ASV_96+ASV_195	0.625984	1	0.791192	0.49
						ASV_9+ASV_96+ASV_392	0.625984	1	0.791192	0.49
						ASV_9+ASV_166	0.625984	1	0.791192	0.49
						ASV_9+ASV_166+ASV_195	0.625984	1	0.791192	0.49
						ASV_9+ASV_166+ASV_392	0.625984	1	0.791192	0.49
						ASV_9+ASV_195	0.625984	1	0.791192	0.49
						ASV_9+ASV_195+ASV_392	0.625984	1	0.791192	0.49
						ASV_9+ASV_392	0.625984	1	0.791192	0.49
						ASV_1	0.623529	1	0.789639	1
						ASV_1+ASV_4	0.623529	1	0.789639	1
						ASV_1+ASV_4+ASV_5	0.623529	1	0.789639	1
						ASV_1+ASV_4+ASV_26	0.623529	1	0.789639	1
						ASV_1+ASV_4+ASV_31	0.623529	1	0.789639	1
						ASV_1+ASV_4+ASV_32	0.623529	1	0.789639	1
						ASV_1+ASV_4+ASV_34	0.623529	1	0.789639	1
						ASV_1+ASV_4+ASV_38	0.623529	1	0.789639	1
						ASV_1+ASV_4+ASV_76	0.623529	1	0.789639	1
						ASV_1+ASV_4+ASV_79	0.623529	1	0.789639	1
						ASV_1+ASV_4+ASV_90	0.623529	1	0.789639	1
						ASV_1+ASV_4+ASV_96	0.623529	1	0.789639	1
						ASV_1+ASV_4+ASV_166	0.623529	1	0.789639	1
						ASV_1+ASV_4+ASV_195	0.623529	1	0.789639	1
						ASV_1+ASV_4+ASV_392	0.623529	1	0.789639	1
						ASV_1+ASV_5	0.623529	1	0.789639	1
						ASV_1+ASV_5+ASV_26	0.623529	1	0.789639	1
						ASV_1+ASV_5+ASV_31	0.623529	1	0.789639	1
						ASV_1+ASV_5+ASV_32	0.623529	1	0.789639	1
						ASV_1+ASV_5+ASV_34	0.623529	1	0.789639	1
						ASV_1+ASV_5+ASV_38	0.623529	1	0.789639	1
						ASV_1+ASV_5+ASV_76	0.623529	1	0.789639	1
						ASV_1+ASV_5+ASV_79	0.623529	1	0.789639	1
						ASV_1+ASV_5+ASV_90	0.623529	1	0.789639	1
						ASV_1+ASV_5+ASV_96	0.623529	1	0.789639	1
						ASV_1+ASV_5+ASV_166	0.623529	1	0.789639	1
						ASV_1+ASV_5+ASV_195	0.623529	1	0.789639	1
						ASV_1+ASV_5+ASV_392	0.623529	1	0.789639	1
						ASV_1+ASV_26	0.623529	1	0.789639	1
						ASV_1+ASV_26+ASV_31	0.623529	1	0.789639	1
						ASV_1+ASV_26+ASV_32	0.623529	1	0.789639	1
						ASV_1+ASV_26+ASV_34	0.623529	1	0.789639	1
						ASV_1+ASV_26+ASV_38	0.623529	1	0.789639	1
						ASV_1+ASV_26+ASV_76	0.623529	1	0.789639	1
						ASV_1+ASV_26+ASV_79	0.623529	1	0.789639	1
						ASV_1+ASV_26+ASV_90	0.623529	1	0.789639	1
						ASV_1+ASV_26+ASV_96	0.623529	1	0.789639	1
						ASV_1+ASV_26+ASV_166	0.623529	1	0.789639	1
						ASV_1+ASV_26+ASV_195	0.623529	1	0.789639	1
						ASV_1+ASV_26+ASV_392	0.623529	1	0.789639	1
						ASV_1+ASV_31	0.623529	1	0.789639	1
						ASV_1+ASV_31+ASV_32	0.623529	1	0.789639	1
						ASV_1+ASV_31+ASV_34	0.623529	1	0.789639	1
						ASV_1+ASV_31+ASV_38	0.623529	1	0.789639	1
						ASV_1+ASV_31+ASV_76	0.623529	1	0.789639	1
						ASV_1+ASV_31+ASV_79	0.623529	1	0.789639	1
						ASV_1+ASV_31+ASV_90	0.623529	1	0.789639	1
						ASV_1+ASV_31+ASV_96	0.623529	1	0.789639	1
						ASV_1+ASV_31+ASV_166	0.623529	1	0.789639	1
						ASV_1+ASV_31+ASV_195	0.623529	1	0.789639	1
						ASV_1+ASV_31+ASV_392	0.623529	1	0.789639	1
						ASV_1+ASV_32	0.623529	1	0.789639	1
						ASV_1+ASV_32+ASV_34	0.623529	1	0.789639	1
						ASV_1+ASV_32+ASV_38	0.623529	1	0.789639	1
						ASV_1+ASV_32+ASV_76	0.623529	1	0.789639	1
						ASV_1+ASV_32+ASV_79	0.623529	1	0.789639	1
						ASV_1+ASV_32+ASV_90	0.623529	1	0.789639	1
						ASV_1+ASV_32+ASV_96	0.623529	1	0.789639	1
						ASV_1+ASV_32+ASV_166	0.623529	1	0.789639	1
						ASV_1+ASV_32+ASV_195	0.623529	1	0.789639	1
						ASV_1+ASV_32+ASV_392	0.623529	1	0.789639	1
						ASV_1+ASV_34	0.623529	1	0.789639	1
						ASV_1+ASV_34+ASV_38	0.623529	1	0.789639	1
						ASV_1+ASV_34+ASV_76	0.623529	1	0.789639	1
						ASV_1+ASV_34+ASV_79	0.623529	1	0.789639	1
						ASV_1+ASV_34+ASV_90	0.623529	1	0.789639	1
						ASV_1+ASV_34+ASV_96	0.623529	1	0.789639	1
						ASV_1+ASV_34+ASV_166	0.623529	1	0.789639	1
						ASV_1+ASV_34+ASV_195	0.623529	1	0.789639	1
						ASV_1+ASV_34+ASV_392	0.623529	1	0.789639	1
						ASV_1+ASV_38	0.623529	1	0.789639	1
						ASV_1+ASV_38+ASV_76	0.623529	1	0.789639	1
						ASV_1+ASV_38+ASV_79	0.623529	1	0.789639	1
						ASV_1+ASV_38+ASV_90	0.623529	1	0.789639	1
						ASV_1+ASV_38+ASV_96	0.623529	1	0.789639	1
						ASV_1+ASV_38+ASV_166	0.623529	1	0.789639	1
						ASV_1+ASV_38+ASV_195	0.623529	1	0.789639	1
						ASV_1+ASV_38+ASV_392	0.623529	1	0.789639	1
						ASV_1+ASV_76	0.623529	1	0.789639	1
						ASV_1+ASV_76+ASV_79	0.623529	1	0.789639	1
						ASV_1+ASV_76+ASV_90	0.623529	1	0.789639	1
						ASV_1+ASV_76+ASV_96	0.623529	1	0.789639	1
						ASV_1+ASV_76+ASV_166	0.623529	1	0.789639	1
						ASV_1+ASV_76+ASV_195	0.623529	1	0.789639	1
						ASV_1+ASV_76+ASV_392	0.623529	1	0.789639	1
						ASV_1+ASV_79	0.623529	1	0.789639	1
						ASV_1+ASV_79+ASV_90	0.623529	1	0.789639	1
						ASV_1+ASV_79+ASV_96	0.623529	1	0.789639	1
						ASV_1+ASV_79+ASV_166	0.623529	1	0.789639	1
						ASV_1+ASV_79+ASV_195	0.623529	1	0.789639	1
						ASV_1+ASV_79+ASV_392	0.623529	1	0.789639	1
						ASV_1+ASV_90	0.623529	1	0.789639	1
						ASV_1+ASV_90+ASV_96	0.623529	1	0.789639	1
						ASV_1+ASV_90+ASV_166	0.623529	1	0.789639	1
						ASV_1+ASV_90+ASV_195	0.623529	1	0.789639	1
						ASV_1+ASV_90+ASV_392	0.623529	1	0.789639	1
						ASV_1+ASV_96	0.623529	1	0.789639	1
						ASV_1+ASV_96+ASV_166	0.623529	1	0.789639	1
						ASV_1+ASV_96+ASV_195	0.623529	1	0.789639	1
						ASV_1+ASV_96+ASV_392	0.623529	1	0.789639	1
						ASV_1+ASV_166	0.623529	1	0.789639	1
						ASV_1+ASV_166+ASV_195	0.623529	1	0.789639	1
						ASV_1+ASV_166+ASV_392	0.623529	1	0.789639	1
						ASV_1+ASV_195	0.623529	1	0.789639	1
						ASV_1+ASV_195+ASV_392	0.623529	1	0.789639	1
						ASV_1+ASV_392	0.623529	1	0.789639	1
						ASV_4	0.623529	1	0.789639	1
						ASV_4+ASV_5	0.623529	1	0.789639	1
						ASV_4+ASV_5+ASV_26	0.623529	1	0.789639	1
						ASV_4+ASV_5+ASV_31	0.623529	1	0.789639	1
						ASV_4+ASV_5+ASV_32	0.623529	1	0.789639	1
						ASV_4+ASV_5+ASV_34	0.623529	1	0.789639	1
						ASV_4+ASV_5+ASV_38	0.623529	1	0.789639	1
						ASV_4+ASV_5+ASV_76	0.623529	1	0.789639	1
						ASV_4+ASV_5+ASV_79	0.623529	1	0.789639	1
						ASV_4+ASV_5+ASV_90	0.623529	1	0.789639	1
						ASV_4+ASV_5+ASV_96	0.623529	1	0.789639	1
						ASV_4+ASV_5+ASV_166	0.623529	1	0.789639	1
						ASV_4+ASV_5+ASV_195	0.623529	1	0.789639	1
						ASV_4+ASV_5+ASV_392	0.623529	1	0.789639	1
						ASV_4+ASV_26	0.623529	1	0.789639	1
						ASV_4+ASV_26+ASV_31	0.623529	1	0.789639	1
						ASV_4+ASV_26+ASV_32	0.623529	1	0.789639	1
						ASV_4+ASV_26+ASV_34	0.623529	1	0.789639	1
						ASV_4+ASV_26+ASV_38	0.623529	1	0.789639	1
						ASV_4+ASV_26+ASV_76	0.623529	1	0.789639	1
						ASV_4+ASV_26+ASV_79	0.623529	1	0.789639	1
						ASV_4+ASV_26+ASV_90	0.623529	1	0.789639	1
						ASV_4+ASV_26+ASV_96	0.623529	1	0.789639	1
						ASV_4+ASV_26+ASV_166	0.623529	1	0.789639	1
						ASV_4+ASV_26+ASV_195	0.623529	1	0.789639	1
						ASV_4+ASV_26+ASV_392	0.623529	1	0.789639	1
						ASV_4+ASV_31	0.623529	1	0.789639	1
						ASV_4+ASV_31+ASV_32	0.623529	1	0.789639	1
						ASV_4+ASV_31+ASV_34	0.623529	1	0.789639	1
						ASV_4+ASV_31+ASV_38	0.623529	1	0.789639	1
						ASV_4+ASV_31+ASV_76	0.623529	1	0.789639	1
						ASV_4+ASV_31+ASV_79	0.623529	1	0.789639	1
						ASV_4+ASV_31+ASV_90	0.623529	1	0.789639	1
						ASV_4+ASV_31+ASV_96	0.623529	1	0.789639	1
						ASV_4+ASV_31+ASV_166	0.623529	1	0.789639	1
						ASV_4+ASV_31+ASV_195	0.623529	1	0.789639	1
						ASV_4+ASV_31+ASV_392	0.623529	1	0.789639	1
						ASV_4+ASV_32	0.623529	1	0.789639	1
						ASV_4+ASV_32+ASV_34	0.623529	1	0.789639	1
						ASV_4+ASV_32+ASV_38	0.623529	1	0.789639	1
						ASV_4+ASV_32+ASV_76	0.623529	1	0.789639	1
						ASV_4+ASV_32+ASV_79	0.623529	1	0.789639	1
						ASV_4+ASV_32+ASV_90	0.623529	1	0.789639	1
						ASV_4+ASV_32+ASV_96	0.623529	1	0.789639	1
						ASV_4+ASV_32+ASV_166	0.623529	1	0.789639	1
						ASV_4+ASV_32+ASV_195	0.623529	1	0.789639	1
						ASV_4+ASV_32+ASV_392	0.623529	1	0.789639	1
						ASV_4+ASV_34	0.623529	1	0.789639	1
						ASV_4+ASV_34+ASV_38	0.623529	1	0.789639	1
						ASV_4+ASV_34+ASV_76	0.623529	1	0.789639	1
						ASV_4+ASV_34+ASV_79	0.623529	1	0.789639	1
						ASV_4+ASV_34+ASV_90	0.623529	1	0.789639	1
						ASV_4+ASV_34+ASV_96	0.623529	1	0.789639	1
						ASV_4+ASV_34+ASV_166	0.623529	1	0.789639	1
						ASV_4+ASV_34+ASV_195	0.623529	1	0.789639	1
						ASV_4+ASV_34+ASV_392	0.623529	1	0.789639	1
						ASV_4+ASV_38	0.623529	1	0.789639	1
						ASV_4+ASV_38+ASV_76	0.623529	1	0.789639	1
						ASV_4+ASV_38+ASV_79	0.623529	1	0.789639	1
						ASV_4+ASV_38+ASV_90	0.623529	1	0.789639	1
						ASV_4+ASV_38+ASV_96	0.623529	1	0.789639	1
						ASV_4+ASV_38+ASV_166	0.623529	1	0.789639	1
						ASV_4+ASV_38+ASV_195	0.623529	1	0.789639	1
						ASV_4+ASV_38+ASV_392	0.623529	1	0.789639	1
						ASV_4+ASV_76	0.623529	1	0.789639	1
						ASV_4+ASV_76+ASV_79	0.623529	1	0.789639	1
						ASV_4+ASV_76+ASV_90	0.623529	1	0.789639	1
						ASV_4+ASV_76+ASV_96	0.623529	1	0.789639	1
						ASV_4+ASV_76+ASV_166	0.623529	1	0.789639	1
						ASV_4+ASV_76+ASV_195	0.623529	1	0.789639	1
						ASV_4+ASV_76+ASV_392	0.623529	1	0.789639	1
						ASV_4+ASV_79	0.623529	1	0.789639	1
						ASV_4+ASV_79+ASV_90	0.623529	1	0.789639	1
						ASV_4+ASV_79+ASV_96	0.623529	1	0.789639	1
						ASV_4+ASV_79+ASV_166	0.623529	1	0.789639	1
						ASV_4+ASV_79+ASV_195	0.623529	1	0.789639	1
						ASV_4+ASV_79+ASV_392	0.623529	1	0.789639	1
						ASV_4+ASV_90	0.623529	1	0.789639	1
						ASV_4+ASV_90+ASV_96	0.623529	1	0.789639	1
						ASV_4+ASV_90+ASV_166	0.623529	1	0.789639	1
						ASV_4+ASV_90+ASV_195	0.623529	1	0.789639	1
						ASV_4+ASV_90+ASV_392	0.623529	1	0.789639	1
						ASV_4+ASV_96	0.623529	1	0.789639	1
						ASV_4+ASV_96+ASV_166	0.623529	1	0.789639	1
						ASV_4+ASV_96+ASV_195	0.623529	1	0.789639	1
						ASV_4+ASV_96+ASV_392	0.623529	1	0.789639	1
						ASV_4+ASV_166	0.623529	1	0.789639	1
						ASV_4+ASV_166+ASV_195	0.623529	1	0.789639	1
						ASV_4+ASV_166+ASV_392	0.623529	1	0.789639	1
						ASV_4+ASV_195	0.623529	1	0.789639	1
						ASV_4+ASV_195+ASV_392	0.623529	1	0.789639	1
						ASV_4+ASV_392	0.623529	1	0.789639	1
						ASV_5	0.623529	1	0.789639	1
						ASV_5+ASV_26	0.623529	1	0.789639	1
						ASV_5+ASV_26+ASV_31	0.623529	1	0.789639	1
						ASV_5+ASV_26+ASV_32	0.623529	1	0.789639	1
						ASV_5+ASV_26+ASV_34	0.623529	1	0.789639	1
						ASV_5+ASV_26+ASV_38	0.623529	1	0.789639	1
						ASV_5+ASV_26+ASV_76	0.623529	1	0.789639	1
						ASV_5+ASV_26+ASV_79	0.623529	1	0.789639	1
						ASV_5+ASV_26+ASV_90	0.623529	1	0.789639	1
						ASV_5+ASV_26+ASV_96	0.623529	1	0.789639	1
						ASV_5+ASV_26+ASV_166	0.623529	1	0.789639	1
						ASV_5+ASV_26+ASV_195	0.623529	1	0.789639	1
						ASV_5+ASV_26+ASV_392	0.623529	1	0.789639	1
						ASV_5+ASV_31	0.623529	1	0.789639	1
						ASV_5+ASV_31+ASV_32	0.623529	1	0.789639	1
						ASV_5+ASV_31+ASV_34	0.623529	1	0.789639	1
						ASV_5+ASV_31+ASV_38	0.623529	1	0.789639	1
						ASV_5+ASV_31+ASV_76	0.623529	1	0.789639	1
						ASV_5+ASV_31+ASV_79	0.623529	1	0.789639	1
						ASV_5+ASV_31+ASV_90	0.623529	1	0.789639	1
						ASV_5+ASV_31+ASV_96	0.623529	1	0.789639	1
						ASV_5+ASV_31+ASV_166	0.623529	1	0.789639	1
						ASV_5+ASV_31+ASV_195	0.623529	1	0.789639	1
						ASV_5+ASV_31+ASV_392	0.623529	1	0.789639	1
						ASV_5+ASV_32	0.623529	1	0.789639	1
						ASV_5+ASV_32+ASV_34	0.623529	1	0.789639	1
						ASV_5+ASV_32+ASV_38	0.623529	1	0.789639	1
						ASV_5+ASV_32+ASV_76	0.623529	1	0.789639	1
						ASV_5+ASV_32+ASV_79	0.623529	1	0.789639	1
						ASV_5+ASV_32+ASV_90	0.623529	1	0.789639	1
						ASV_5+ASV_32+ASV_96	0.623529	1	0.789639	1
						ASV_5+ASV_32+ASV_166	0.623529	1	0.789639	1
						ASV_5+ASV_32+ASV_195	0.623529	1	0.789639	1
						ASV_5+ASV_32+ASV_392	0.623529	1	0.789639	1
						ASV_5+ASV_34	0.623529	1	0.789639	1
						ASV_5+ASV_34+ASV_38	0.623529	1	0.789639	1
						ASV_5+ASV_34+ASV_76	0.623529	1	0.789639	1
						ASV_5+ASV_34+ASV_79	0.623529	1	0.789639	1
						ASV_5+ASV_34+ASV_90	0.623529	1	0.789639	1
						ASV_5+ASV_34+ASV_96	0.623529	1	0.789639	1
						ASV_5+ASV_34+ASV_166	0.623529	1	0.789639	1
						ASV_5+ASV_34+ASV_195	0.623529	1	0.789639	1
						ASV_5+ASV_34+ASV_392	0.623529	1	0.789639	1
						ASV_5+ASV_38	0.623529	1	0.789639	1
						ASV_5+ASV_38+ASV_76	0.623529	1	0.789639	1
						ASV_5+ASV_38+ASV_79	0.623529	1	0.789639	1
						ASV_5+ASV_38+ASV_90	0.623529	1	0.789639	1
						ASV_5+ASV_38+ASV_96	0.623529	1	0.789639	1
						ASV_5+ASV_38+ASV_166	0.623529	1	0.789639	1
						ASV_5+ASV_38+ASV_195	0.623529	1	0.789639	1
						ASV_5+ASV_38+ASV_392	0.623529	1	0.789639	1
						ASV_5+ASV_76	0.623529	1	0.789639	1
						ASV_5+ASV_76+ASV_79	0.623529	1	0.789639	1
						ASV_5+ASV_76+ASV_90	0.623529	1	0.789639	1
						ASV_5+ASV_76+ASV_96	0.623529	1	0.789639	1
						ASV_5+ASV_76+ASV_166	0.623529	1	0.789639	1
						ASV_5+ASV_76+ASV_195	0.623529	1	0.789639	1
						ASV_5+ASV_76+ASV_392	0.623529	1	0.789639	1
						ASV_5+ASV_79	0.623529	1	0.789639	1
						ASV_5+ASV_79+ASV_90	0.623529	1	0.789639	1
						ASV_5+ASV_79+ASV_96	0.623529	1	0.789639	1
						ASV_5+ASV_79+ASV_166	0.623529	1	0.789639	1
						ASV_5+ASV_79+ASV_195	0.623529	1	0.789639	1
						ASV_5+ASV_79+ASV_392	0.623529	1	0.789639	1
						ASV_5+ASV_90	0.623529	1	0.789639	1
						ASV_5+ASV_90+ASV_96	0.623529	1	0.789639	1
						ASV_5+ASV_90+ASV_166	0.623529	1	0.789639	1
						ASV_5+ASV_90+ASV_195	0.623529	1	0.789639	1
						ASV_5+ASV_90+ASV_392	0.623529	1	0.789639	1
						ASV_5+ASV_96	0.623529	1	0.789639	1
						ASV_5+ASV_96+ASV_166	0.623529	1	0.789639	1
						ASV_5+ASV_96+ASV_195	0.623529	1	0.789639	1
						ASV_5+ASV_96+ASV_392	0.623529	1	0.789639	1
						ASV_5+ASV_166	0.623529	1	0.789639	1
						ASV_5+ASV_166+ASV_195	0.623529	1	0.789639	1
						ASV_5+ASV_166+ASV_392	0.623529	1	0.789639	1
						ASV_5+ASV_195	0.623529	1	0.789639	1
						ASV_5+ASV_195+ASV_392	0.623529	1	0.789639	1
						ASV_5+ASV_392	0.623529	1	0.789639	1
						ASV_26	0.623529	1	0.789639	1
						ASV_26+ASV_31	0.623529	1	0.789639	1
						ASV_26+ASV_31+ASV_32	0.623529	1	0.789639	1
						ASV_26+ASV_31+ASV_34	0.623529	1	0.789639	1
						ASV_26+ASV_31+ASV_38	0.623529	1	0.789639	1
						ASV_26+ASV_31+ASV_76	0.623529	1	0.789639	1
						ASV_26+ASV_31+ASV_79	0.623529	1	0.789639	1
						ASV_26+ASV_31+ASV_90	0.623529	1	0.789639	1
						ASV_26+ASV_31+ASV_96	0.623529	1	0.789639	1
						ASV_26+ASV_31+ASV_166	0.623529	1	0.789639	1
						ASV_26+ASV_31+ASV_195	0.623529	1	0.789639	1
						ASV_26+ASV_31+ASV_392	0.623529	1	0.789639	1
						ASV_26+ASV_32	0.623529	1	0.789639	1
						ASV_26+ASV_32+ASV_34	0.623529	1	0.789639	1
						ASV_26+ASV_32+ASV_38	0.623529	1	0.789639	1
						ASV_26+ASV_32+ASV_76	0.623529	1	0.789639	1
						ASV_26+ASV_32+ASV_79	0.623529	1	0.789639	1
						ASV_26+ASV_32+ASV_90	0.623529	1	0.789639	1
						ASV_26+ASV_32+ASV_96	0.623529	1	0.789639	1
						ASV_26+ASV_32+ASV_166	0.623529	1	0.789639	1
						ASV_26+ASV_32+ASV_195	0.623529	1	0.789639	1
						ASV_26+ASV_32+ASV_392	0.623529	1	0.789639	1
						ASV_26+ASV_34	0.623529	1	0.789639	1
						ASV_26+ASV_34+ASV_38	0.623529	1	0.789639	1
						ASV_26+ASV_34+ASV_76	0.623529	1	0.789639	1
						ASV_26+ASV_34+ASV_79	0.623529	1	0.789639	1
						ASV_26+ASV_34+ASV_90	0.623529	1	0.789639	1
						ASV_26+ASV_34+ASV_96	0.623529	1	0.789639	1
						ASV_26+ASV_34+ASV_166	0.623529	1	0.789639	1
						ASV_26+ASV_34+ASV_195	0.623529	1	0.789639	1
						ASV_26+ASV_34+ASV_392	0.623529	1	0.789639	1
						ASV_26+ASV_38	0.623529	1	0.789639	1
						ASV_26+ASV_38+ASV_76	0.623529	1	0.789639	1
						ASV_26+ASV_38+ASV_79	0.623529	1	0.789639	1
						ASV_26+ASV_38+ASV_90	0.623529	1	0.789639	1
						ASV_26+ASV_38+ASV_96	0.623529	1	0.789639	1
						ASV_26+ASV_38+ASV_166	0.623529	1	0.789639	1
						ASV_26+ASV_38+ASV_195	0.623529	1	0.789639	1
						ASV_26+ASV_38+ASV_392	0.623529	1	0.789639	1
						ASV_26+ASV_76	0.623529	1	0.789639	1
						ASV_26+ASV_76+ASV_79	0.623529	1	0.789639	1
						ASV_26+ASV_76+ASV_90	0.623529	1	0.789639	1
						ASV_26+ASV_76+ASV_96	0.623529	1	0.789639	1
						ASV_26+ASV_76+ASV_166	0.623529	1	0.789639	1
						ASV_26+ASV_76+ASV_195	0.623529	1	0.789639	1
						ASV_26+ASV_76+ASV_392	0.623529	1	0.789639	1
						ASV_26+ASV_79	0.623529	1	0.789639	1
						ASV_26+ASV_79+ASV_90	0.623529	1	0.789639	1
						ASV_26+ASV_79+ASV_96	0.623529	1	0.789639	1
						ASV_26+ASV_79+ASV_166	0.623529	1	0.789639	1
						ASV_26+ASV_79+ASV_195	0.623529	1	0.789639	1
						ASV_26+ASV_79+ASV_392	0.623529	1	0.789639	1
						ASV_26+ASV_90	0.623529	1	0.789639	1
						ASV_26+ASV_90+ASV_96	0.623529	1	0.789639	1
						ASV_26+ASV_90+ASV_166	0.623529	1	0.789639	1
						ASV_26+ASV_90+ASV_195	0.623529	1	0.789639	1
						ASV_26+ASV_90+ASV_392	0.623529	1	0.789639	1
						ASV_26+ASV_96	0.623529	1	0.789639	1
						ASV_26+ASV_96+ASV_166	0.623529	1	0.789639	1
						ASV_26+ASV_96+ASV_195	0.623529	1	0.789639	1
						ASV_26+ASV_96+ASV_392	0.623529	1	0.789639	1
						ASV_26+ASV_166	0.623529	1	0.789639	1
						ASV_26+ASV_166+ASV_195	0.623529	1	0.789639	1
						ASV_26+ASV_166+ASV_392	0.623529	1	0.789639	1
						ASV_26+ASV_195	0.623529	1	0.789639	1
						ASV_26+ASV_195+ASV_392	0.623529	1	0.789639	1
						ASV_26+ASV_392	0.623529	1	0.789639	1
						ASV_31	0.623529	1	0.789639	1
						ASV_31+ASV_32	0.623529	1	0.789639	1
						ASV_31+ASV_32+ASV_34	0.623529	1	0.789639	1
						ASV_31+ASV_32+ASV_38	0.623529	1	0.789639	1
						ASV_31+ASV_32+ASV_76	0.623529	1	0.789639	1
						ASV_31+ASV_32+ASV_79	0.623529	1	0.789639	1
						ASV_31+ASV_32+ASV_90	0.623529	1	0.789639	1
						ASV_31+ASV_32+ASV_96	0.623529	1	0.789639	1
						ASV_31+ASV_32+ASV_166	0.623529	1	0.789639	1
						ASV_31+ASV_32+ASV_195	0.623529	1	0.789639	1
						ASV_31+ASV_32+ASV_392	0.623529	1	0.789639	1
						ASV_31+ASV_34	0.623529	1	0.789639	1
						ASV_31+ASV_34+ASV_38	0.623529	1	0.789639	1
						ASV_31+ASV_34+ASV_76	0.623529	1	0.789639	1
						ASV_31+ASV_34+ASV_79	0.623529	1	0.789639	1
						ASV_31+ASV_34+ASV_90	0.623529	1	0.789639	1
						ASV_31+ASV_34+ASV_96	0.623529	1	0.789639	1
						ASV_31+ASV_34+ASV_166	0.623529	1	0.789639	1
						ASV_31+ASV_34+ASV_195	0.623529	1	0.789639	1
						ASV_31+ASV_34+ASV_392	0.623529	1	0.789639	1
						ASV_31+ASV_38	0.623529	1	0.789639	1
						ASV_31+ASV_38+ASV_76	0.623529	1	0.789639	1
						ASV_31+ASV_38+ASV_79	0.623529	1	0.789639	1
						ASV_31+ASV_38+ASV_90	0.623529	1	0.789639	1
						ASV_31+ASV_38+ASV_96	0.623529	1	0.789639	1
						ASV_31+ASV_38+ASV_166	0.623529	1	0.789639	1
						ASV_31+ASV_38+ASV_195	0.623529	1	0.789639	1
						ASV_31+ASV_38+ASV_392	0.623529	1	0.789639	1
						ASV_31+ASV_76	0.623529	1	0.789639	1
						ASV_31+ASV_76+ASV_79	0.623529	1	0.789639	1
						ASV_31+ASV_76+ASV_90	0.623529	1	0.789639	1
						ASV_31+ASV_76+ASV_96	0.623529	1	0.789639	1
						ASV_31+ASV_76+ASV_166	0.623529	1	0.789639	1
						ASV_31+ASV_76+ASV_195	0.623529	1	0.789639	1
						ASV_31+ASV_76+ASV_392	0.623529	1	0.789639	1
						ASV_31+ASV_79	0.623529	1	0.789639	1
						ASV_31+ASV_79+ASV_90	0.623529	1	0.789639	1
						ASV_31+ASV_79+ASV_96	0.623529	1	0.789639	1
						ASV_31+ASV_79+ASV_166	0.623529	1	0.789639	1
						ASV_31+ASV_79+ASV_195	0.623529	1	0.789639	1
						ASV_31+ASV_79+ASV_392	0.623529	1	0.789639	1
						ASV_31+ASV_90	0.623529	1	0.789639	1
						ASV_31+ASV_90+ASV_96	0.623529	1	0.789639	1
						ASV_31+ASV_90+ASV_166	0.623529	1	0.789639	1
						ASV_31+ASV_90+ASV_195	0.623529	1	0.789639	1
						ASV_31+ASV_90+ASV_392	0.623529	1	0.789639	1
						ASV_31+ASV_96	0.623529	1	0.789639	1
						ASV_31+ASV_96+ASV_166	0.623529	1	0.789639	1
						ASV_31+ASV_96+ASV_195	0.623529	1	0.789639	1
						ASV_31+ASV_96+ASV_392	0.623529	1	0.789639	1
						ASV_31+ASV_166	0.623529	1	0.789639	1
						ASV_31+ASV_166+ASV_195	0.623529	1	0.789639	1
						ASV_31+ASV_166+ASV_392	0.623529	1	0.789639	1
						ASV_31+ASV_195	0.623529	1	0.789639	1
						ASV_31+ASV_195+ASV_392	0.623529	1	0.789639	1
						ASV_31+ASV_392	0.623529	1	0.789639	1
						ASV_32	0.623529	1	0.789639	1
						ASV_32+ASV_34	0.623529	1	0.789639	1
						ASV_32+ASV_34+ASV_38	0.623529	1	0.789639	1
						ASV_32+ASV_34+ASV_76	0.623529	1	0.789639	1
						ASV_32+ASV_34+ASV_79	0.623529	1	0.789639	1
						ASV_32+ASV_34+ASV_90	0.623529	1	0.789639	1
						ASV_32+ASV_34+ASV_96	0.623529	1	0.789639	1
						ASV_32+ASV_34+ASV_166	0.623529	1	0.789639	1
						ASV_32+ASV_34+ASV_195	0.623529	1	0.789639	1
						ASV_32+ASV_34+ASV_392	0.623529	1	0.789639	1
						ASV_32+ASV_38	0.623529	1	0.789639	1
						ASV_32+ASV_38+ASV_76	0.623529	1	0.789639	1
						ASV_32+ASV_38+ASV_79	0.623529	1	0.789639	1
						ASV_32+ASV_38+ASV_90	0.623529	1	0.789639	1
						ASV_32+ASV_38+ASV_96	0.623529	1	0.789639	1
						ASV_32+ASV_38+ASV_166	0.623529	1	0.789639	1
						ASV_32+ASV_38+ASV_195	0.623529	1	0.789639	1
						ASV_32+ASV_38+ASV_392	0.623529	1	0.789639	1
						ASV_32+ASV_76	0.623529	1	0.789639	1
						ASV_32+ASV_76+ASV_79	0.623529	1	0.789639	1
						ASV_32+ASV_76+ASV_90	0.623529	1	0.789639	1
						ASV_32+ASV_76+ASV_96	0.623529	1	0.789639	1
						ASV_32+ASV_76+ASV_166	0.623529	1	0.789639	1
						ASV_32+ASV_76+ASV_195	0.623529	1	0.789639	1
						ASV_32+ASV_76+ASV_392	0.623529	1	0.789639	1
						ASV_32+ASV_79	0.623529	1	0.789639	1
						ASV_32+ASV_79+ASV_90	0.623529	1	0.789639	1
						ASV_32+ASV_79+ASV_96	0.623529	1	0.789639	1
						ASV_32+ASV_79+ASV_166	0.623529	1	0.789639	1
						ASV_32+ASV_79+ASV_195	0.623529	1	0.789639	1
						ASV_32+ASV_79+ASV_392	0.623529	1	0.789639	1
						ASV_32+ASV_90	0.623529	1	0.789639	1
						ASV_32+ASV_90+ASV_96	0.623529	1	0.789639	1
						ASV_32+ASV_90+ASV_166	0.623529	1	0.789639	1
						ASV_32+ASV_90+ASV_195	0.623529	1	0.789639	1
						ASV_32+ASV_90+ASV_392	0.623529	1	0.789639	1
						ASV_32+ASV_96	0.623529	1	0.789639	1
						ASV_32+ASV_96+ASV_166	0.623529	1	0.789639	1
						ASV_32+ASV_96+ASV_195	0.623529	1	0.789639	1
						ASV_32+ASV_96+ASV_392	0.623529	1	0.789639	1
						ASV_32+ASV_166	0.623529	1	0.789639	1
						ASV_32+ASV_166+ASV_195	0.623529	1	0.789639	1
						ASV_32+ASV_166+ASV_392	0.623529	1	0.789639	1
						ASV_32+ASV_195	0.623529	1	0.789639	1
						ASV_32+ASV_195+ASV_392	0.623529	1	0.789639	1
						ASV_32+ASV_392	0.623529	1	0.789639	1
						ASV_34	0.623529	1	0.789639	1
						ASV_34+ASV_38	0.623529	1	0.789639	1
						ASV_34+ASV_38+ASV_76	0.623529	1	0.789639	1
						ASV_34+ASV_38+ASV_79	0.623529	1	0.789639	1
						ASV_34+ASV_38+ASV_90	0.623529	1	0.789639	1
						ASV_34+ASV_38+ASV_96	0.623529	1	0.789639	1
						ASV_34+ASV_38+ASV_166	0.623529	1	0.789639	1
						ASV_34+ASV_38+ASV_195	0.623529	1	0.789639	1
						ASV_34+ASV_38+ASV_392	0.623529	1	0.789639	1
						ASV_34+ASV_76	0.623529	1	0.789639	1
						ASV_34+ASV_76+ASV_79	0.623529	1	0.789639	1
						ASV_34+ASV_76+ASV_90	0.623529	1	0.789639	1
						ASV_34+ASV_76+ASV_96	0.623529	1	0.789639	1
						ASV_34+ASV_76+ASV_166	0.623529	1	0.789639	1
						ASV_34+ASV_76+ASV_195	0.623529	1	0.789639	1
						ASV_34+ASV_76+ASV_392	0.623529	1	0.789639	1
						ASV_34+ASV_79	0.623529	1	0.789639	1
						ASV_34+ASV_79+ASV_90	0.623529	1	0.789639	1
						ASV_34+ASV_79+ASV_96	0.623529	1	0.789639	1
						ASV_34+ASV_79+ASV_166	0.623529	1	0.789639	1
						ASV_34+ASV_79+ASV_195	0.623529	1	0.789639	1
						ASV_34+ASV_79+ASV_392	0.623529	1	0.789639	1
						ASV_34+ASV_90	0.623529	1	0.789639	1
						ASV_34+ASV_90+ASV_96	0.623529	1	0.789639	1
						ASV_34+ASV_90+ASV_166	0.623529	1	0.789639	1
						ASV_34+ASV_90+ASV_195	0.623529	1	0.789639	1
						ASV_34+ASV_90+ASV_392	0.623529	1	0.789639	1
						ASV_34+ASV_96	0.623529	1	0.789639	1
						ASV_34+ASV_96+ASV_166	0.623529	1	0.789639	1
						ASV_34+ASV_96+ASV_195	0.623529	1	0.789639	1
						ASV_34+ASV_96+ASV_392	0.623529	1	0.789639	1
						ASV_34+ASV_166	0.623529	1	0.789639	1
						ASV_34+ASV_166+ASV_195	0.623529	1	0.789639	1
						ASV_34+ASV_166+ASV_392	0.623529	1	0.789639	1
						ASV_34+ASV_195	0.623529	1	0.789639	1
						ASV_34+ASV_195+ASV_392	0.623529	1	0.789639	1
						ASV_34+ASV_392	0.623529	1	0.789639	1
						ASV_38	0.623529	1	0.789639	1
						ASV_38+ASV_76	0.623529	1	0.789639	1
						ASV_38+ASV_76+ASV_79	0.623529	1	0.789639	1
						ASV_38+ASV_76+ASV_90	0.623529	1	0.789639	1
						ASV_38+ASV_76+ASV_96	0.623529	1	0.789639	1
						ASV_38+ASV_76+ASV_166	0.623529	1	0.789639	1
						ASV_38+ASV_76+ASV_195	0.623529	1	0.789639	1
						ASV_38+ASV_76+ASV_392	0.623529	1	0.789639	1
						ASV_38+ASV_79	0.623529	1	0.789639	1
						ASV_38+ASV_79+ASV_90	0.623529	1	0.789639	1
						ASV_38+ASV_79+ASV_96	0.623529	1	0.789639	1
						ASV_38+ASV_79+ASV_166	0.623529	1	0.789639	1
						ASV_38+ASV_79+ASV_195	0.623529	1	0.789639	1
						ASV_38+ASV_79+ASV_392	0.623529	1	0.789639	1
						ASV_38+ASV_90	0.623529	1	0.789639	1
						ASV_38+ASV_90+ASV_96	0.623529	1	0.789639	1
						ASV_38+ASV_90+ASV_166	0.623529	1	0.789639	1
						ASV_38+ASV_90+ASV_195	0.623529	1	0.789639	1
						ASV_38+ASV_90+ASV_392	0.623529	1	0.789639	1
						ASV_38+ASV_96	0.623529	1	0.789639	1
						ASV_38+ASV_96+ASV_166	0.623529	1	0.789639	1
						ASV_38+ASV_96+ASV_195	0.623529	1	0.789639	1
						ASV_38+ASV_96+ASV_392	0.623529	1	0.789639	1
						ASV_38+ASV_166	0.623529	1	0.789639	1
						ASV_38+ASV_166+ASV_195	0.623529	1	0.789639	1
						ASV_38+ASV_166+ASV_392	0.623529	1	0.789639	1
						ASV_38+ASV_195	0.623529	1	0.789639	1
						ASV_38+ASV_195+ASV_392	0.623529	1	0.789639	1
						ASV_38+ASV_392	0.623529	1	0.789639	1
						ASV_76	0.623529	1	0.789639	1
						ASV_76+ASV_79	0.623529	1	0.789639	1
						ASV_76+ASV_79+ASV_90	0.623529	1	0.789639	1
						ASV_76+ASV_79+ASV_96	0.623529	1	0.789639	1
						ASV_76+ASV_79+ASV_166	0.623529	1	0.789639	1
						ASV_76+ASV_79+ASV_195	0.623529	1	0.789639	1
						ASV_76+ASV_79+ASV_392	0.623529	1	0.789639	1
						ASV_76+ASV_90	0.623529	1	0.789639	1
						ASV_76+ASV_90+ASV_96	0.623529	1	0.789639	1
						ASV_76+ASV_90+ASV_166	0.623529	1	0.789639	1
						ASV_76+ASV_90+ASV_195	0.623529	1	0.789639	1
						ASV_76+ASV_90+ASV_392	0.623529	1	0.789639	1
						ASV_76+ASV_96	0.623529	1	0.789639	1
						ASV_76+ASV_96+ASV_166	0.623529	1	0.789639	1
						ASV_76+ASV_96+ASV_195	0.623529	1	0.789639	1
						ASV_76+ASV_96+ASV_392	0.623529	1	0.789639	1
						ASV_76+ASV_166	0.623529	1	0.789639	1
						ASV_76+ASV_166+ASV_195	0.623529	1	0.789639	1
						ASV_76+ASV_166+ASV_392	0.623529	1	0.789639	1
						ASV_76+ASV_195	0.623529	1	0.789639	1
						ASV_76+ASV_195+ASV_392	0.623529	1	0.789639	1
						ASV_76+ASV_392	0.623529	1	0.789639	1
						ASV_79	0.623529	1	0.789639	1
						ASV_79+ASV_90	0.623529	1	0.789639	1
						ASV_79+ASV_90+ASV_96	0.623529	1	0.789639	1
						ASV_79+ASV_90+ASV_166	0.623529	1	0.789639	1
						ASV_79+ASV_90+ASV_195	0.623529	1	0.789639	1
						ASV_79+ASV_90+ASV_392	0.623529	1	0.789639	1
						ASV_79+ASV_96	0.623529	1	0.789639	1
						ASV_79+ASV_96+ASV_166	0.623529	1	0.789639	1
						ASV_79+ASV_96+ASV_195	0.623529	1	0.789639	1
						ASV_79+ASV_96+ASV_392	0.623529	1	0.789639	1
						ASV_79+ASV_166	0.623529	1	0.789639	1
						ASV_79+ASV_166+ASV_195	0.623529	1	0.789639	1
						ASV_79+ASV_166+ASV_392	0.623529	1	0.789639	1
						ASV_79+ASV_195	0.623529	1	0.789639	1
						ASV_79+ASV_195+ASV_392	0.623529	1	0.789639	1
						ASV_79+ASV_392	0.623529	1	0.789639	1
						ASV_90	0.623529	1	0.789639	1
						ASV_90+ASV_96	0.623529	1	0.789639	1
						ASV_90+ASV_96+ASV_166	0.623529	1	0.789639	1
						ASV_90+ASV_96+ASV_195	0.623529	1	0.789639	1
						ASV_90+ASV_96+ASV_392	0.623529	1	0.789639	1
						ASV_90+ASV_166	0.623529	1	0.789639	1
						ASV_90+ASV_166+ASV_195	0.623529	1	0.789639	1
						ASV_90+ASV_166+ASV_392	0.623529	1	0.789639	1
						ASV_90+ASV_195	0.623529	1	0.789639	1
						ASV_90+ASV_195+ASV_392	0.623529	1	0.789639	1
						ASV_90+ASV_392	0.623529	1	0.789639	1
						ASV_96	0.623529	1	0.789639	1
						ASV_96+ASV_166	0.623529	1	0.789639	1
						ASV_96+ASV_166+ASV_195	0.623529	1	0.789639	1
						ASV_96+ASV_166+ASV_392	0.623529	1	0.789639	1
						ASV_96+ASV_195	0.623529	1	0.789639	1
						ASV_96+ASV_195+ASV_392	0.623529	1	0.789639	1
						ASV_96+ASV_392	0.623529	1	0.789639	1
						ASV_166	0.623529	1	0.789639	1
						ASV_166+ASV_195	0.623529	1	0.789639	1
						ASV_166+ASV_195+ASV_392	0.623529	1	0.789639	1
						ASV_166+ASV_392	0.623529	1	0.789639	1
						ASV_195	0.623529	1	0.789639	1
						ASV_195+ASV_392	0.623529	1	0.789639	1
						ASV_392	0.623529	1	0.789639	1
						ASV_10+ASV_22+ASV_28	0.660793	0.943396	0.78955	0.005
						ASV_10+ASV_22+ASV_68	0.660793	0.943396	0.78955	0.005
						ASV_10+ASV_22+ASV_185	0.660793	0.943396	0.78955	0.005
						ASV_10+ASV_22+ASV_200	0.660793	0.943396	0.78955	0.005
						ASV_10+ASV_22+ASV_393	0.660793	0.943396	0.78955	0.005
						ASV_2+ASV_22+ASV_588	0.665179	0.937107	0.789521	0.005
						ASV_1+ASV_2+ASV_9	0.626984	0.993711	0.789329	0.39
						ASV_2+ASV_4+ASV_9	0.626984	0.993711	0.789329	0.39
						ASV_2+ASV_5+ASV_9	0.626984	0.993711	0.789329	0.39
						ASV_2+ASV_9	0.626984	0.993711	0.789329	0.39
						ASV_2+ASV_9+ASV_26	0.626984	0.993711	0.789329	0.39
						ASV_2+ASV_9+ASV_31	0.626984	0.993711	0.789329	0.39
						ASV_2+ASV_9+ASV_32	0.626984	0.993711	0.789329	0.39
						ASV_2+ASV_9+ASV_34	0.626984	0.993711	0.789329	0.39
						ASV_2+ASV_9+ASV_38	0.626984	0.993711	0.789329	0.39
						ASV_2+ASV_9+ASV_76	0.626984	0.993711	0.789329	0.39
						ASV_2+ASV_9+ASV_79	0.626984	0.993711	0.789329	0.39
						ASV_2+ASV_9+ASV_90	0.626984	0.993711	0.789329	0.39
						ASV_2+ASV_9+ASV_96	0.626984	0.993711	0.789329	0.39
						ASV_2+ASV_9+ASV_166	0.626984	0.993711	0.789329	0.39
						ASV_2+ASV_9+ASV_195	0.626984	0.993711	0.789329	0.39
						ASV_2+ASV_9+ASV_392	0.626984	0.993711	0.789329	0.39
						ASV_1+ASV_2	0.624506	0.993711	0.787768	0.605
						ASV_1+ASV_2+ASV_4	0.624506	0.993711	0.787768	0.605
						ASV_1+ASV_2+ASV_5	0.624506	0.993711	0.787768	0.605
						ASV_1+ASV_2+ASV_26	0.624506	0.993711	0.787768	0.605
						ASV_1+ASV_2+ASV_31	0.624506	0.993711	0.787768	0.605
						ASV_1+ASV_2+ASV_32	0.624506	0.993711	0.787768	0.605
						ASV_1+ASV_2+ASV_34	0.624506	0.993711	0.787768	0.605
						ASV_1+ASV_2+ASV_38	0.624506	0.993711	0.787768	0.605
						ASV_1+ASV_2+ASV_76	0.624506	0.993711	0.787768	0.605
						ASV_1+ASV_2+ASV_79	0.624506	0.993711	0.787768	0.605
						ASV_1+ASV_2+ASV_90	0.624506	0.993711	0.787768	0.605
						ASV_1+ASV_2+ASV_96	0.624506	0.993711	0.787768	0.605
						ASV_1+ASV_2+ASV_166	0.624506	0.993711	0.787768	0.605
						ASV_1+ASV_2+ASV_195	0.624506	0.993711	0.787768	0.605
						ASV_1+ASV_2+ASV_392	0.624506	0.993711	0.787768	0.605
						ASV_1+ASV_9+ASV_28	0.624506	0.993711	0.787768	0.685
						ASV_1+ASV_9+ASV_68	0.624506	0.993711	0.787768	0.68
						ASV_1+ASV_9+ASV_185	0.624506	0.993711	0.787768	0.685
						ASV_1+ASV_9+ASV_200	0.624506	0.993711	0.787768	0.63
						ASV_1+ASV_9+ASV_393	0.624506	0.993711	0.787768	0.68
						ASV_2	0.624506	0.993711	0.787768	0.605
						ASV_2+ASV_4	0.624506	0.993711	0.787768	0.605
						ASV_2+ASV_4+ASV_5	0.624506	0.993711	0.787768	0.605
						ASV_2+ASV_4+ASV_26	0.624506	0.993711	0.787768	0.605
						ASV_2+ASV_4+ASV_31	0.624506	0.993711	0.787768	0.605
						ASV_2+ASV_4+ASV_32	0.624506	0.993711	0.787768	0.605
						ASV_2+ASV_4+ASV_34	0.624506	0.993711	0.787768	0.605
						ASV_2+ASV_4+ASV_38	0.624506	0.993711	0.787768	0.605
						ASV_2+ASV_4+ASV_76	0.624506	0.993711	0.787768	0.605
						ASV_2+ASV_4+ASV_79	0.624506	0.993711	0.787768	0.605
						ASV_2+ASV_4+ASV_90	0.624506	0.993711	0.787768	0.605
						ASV_2+ASV_4+ASV_96	0.624506	0.993711	0.787768	0.605
						ASV_2+ASV_4+ASV_166	0.624506	0.993711	0.787768	0.605
						ASV_2+ASV_4+ASV_195	0.624506	0.993711	0.787768	0.605
						ASV_2+ASV_4+ASV_392	0.624506	0.993711	0.787768	0.605
						ASV_2+ASV_5	0.624506	0.993711	0.787768	0.605
						ASV_2+ASV_5+ASV_26	0.624506	0.993711	0.787768	0.605
						ASV_2+ASV_5+ASV_31	0.624506	0.993711	0.787768	0.605
						ASV_2+ASV_5+ASV_32	0.624506	0.993711	0.787768	0.605
						ASV_2+ASV_5+ASV_34	0.624506	0.993711	0.787768	0.605
						ASV_2+ASV_5+ASV_38	0.624506	0.993711	0.787768	0.605
						ASV_2+ASV_5+ASV_76	0.624506	0.993711	0.787768	0.605
						ASV_2+ASV_5+ASV_79	0.624506	0.993711	0.787768	0.605
						ASV_2+ASV_5+ASV_90	0.624506	0.993711	0.787768	0.605
						ASV_2+ASV_5+ASV_96	0.624506	0.993711	0.787768	0.605
						ASV_2+ASV_5+ASV_166	0.624506	0.993711	0.787768	0.605
						ASV_2+ASV_5+ASV_195	0.624506	0.993711	0.787768	0.605
						ASV_2+ASV_5+ASV_392	0.624506	0.993711	0.787768	0.605
						ASV_2+ASV_26	0.624506	0.993711	0.787768	0.605
						ASV_2+ASV_26+ASV_31	0.624506	0.993711	0.787768	0.605
						ASV_2+ASV_26+ASV_32	0.624506	0.993711	0.787768	0.605
						ASV_2+ASV_26+ASV_34	0.624506	0.993711	0.787768	0.605
						ASV_2+ASV_26+ASV_38	0.624506	0.993711	0.787768	0.605
						ASV_2+ASV_26+ASV_76	0.624506	0.993711	0.787768	0.605
						ASV_2+ASV_26+ASV_79	0.624506	0.993711	0.787768	0.605
						ASV_2+ASV_26+ASV_90	0.624506	0.993711	0.787768	0.605
						ASV_2+ASV_26+ASV_96	0.624506	0.993711	0.787768	0.605
						ASV_2+ASV_26+ASV_166	0.624506	0.993711	0.787768	0.605
						ASV_2+ASV_26+ASV_195	0.624506	0.993711	0.787768	0.605
						ASV_2+ASV_26+ASV_392	0.624506	0.993711	0.787768	0.605
						ASV_2+ASV_31	0.624506	0.993711	0.787768	0.605
						ASV_2+ASV_31+ASV_32	0.624506	0.993711	0.787768	0.605
						ASV_2+ASV_31+ASV_34	0.624506	0.993711	0.787768	0.605
						ASV_2+ASV_31+ASV_38	0.624506	0.993711	0.787768	0.605
						ASV_2+ASV_31+ASV_76	0.624506	0.993711	0.787768	0.605
						ASV_2+ASV_31+ASV_79	0.624506	0.993711	0.787768	0.605
						ASV_2+ASV_31+ASV_90	0.624506	0.993711	0.787768	0.605
						ASV_2+ASV_31+ASV_96	0.624506	0.993711	0.787768	0.605
						ASV_2+ASV_31+ASV_166	0.624506	0.993711	0.787768	0.605
						ASV_2+ASV_31+ASV_195	0.624506	0.993711	0.787768	0.605
						ASV_2+ASV_31+ASV_392	0.624506	0.993711	0.787768	0.605
						ASV_2+ASV_32	0.624506	0.993711	0.787768	0.605
						ASV_2+ASV_32+ASV_34	0.624506	0.993711	0.787768	0.605
						ASV_2+ASV_32+ASV_38	0.624506	0.993711	0.787768	0.605
						ASV_2+ASV_32+ASV_76	0.624506	0.993711	0.787768	0.605
						ASV_2+ASV_32+ASV_79	0.624506	0.993711	0.787768	0.605
						ASV_2+ASV_32+ASV_90	0.624506	0.993711	0.787768	0.605
						ASV_2+ASV_32+ASV_96	0.624506	0.993711	0.787768	0.605
						ASV_2+ASV_32+ASV_166	0.624506	0.993711	0.787768	0.605
						ASV_2+ASV_32+ASV_195	0.624506	0.993711	0.787768	0.605
						ASV_2+ASV_32+ASV_392	0.624506	0.993711	0.787768	0.605
						ASV_2+ASV_34	0.624506	0.993711	0.787768	0.605
						ASV_2+ASV_34+ASV_38	0.624506	0.993711	0.787768	0.605
						ASV_2+ASV_34+ASV_76	0.624506	0.993711	0.787768	0.605
						ASV_2+ASV_34+ASV_79	0.624506	0.993711	0.787768	0.605
						ASV_2+ASV_34+ASV_90	0.624506	0.993711	0.787768	0.605
						ASV_2+ASV_34+ASV_96	0.624506	0.993711	0.787768	0.605
						ASV_2+ASV_34+ASV_166	0.624506	0.993711	0.787768	0.605
						ASV_2+ASV_34+ASV_195	0.624506	0.993711	0.787768	0.605
						ASV_2+ASV_34+ASV_392	0.624506	0.993711	0.787768	0.605
						ASV_2+ASV_38	0.624506	0.993711	0.787768	0.605
						ASV_2+ASV_38+ASV_76	0.624506	0.993711	0.787768	0.605
						ASV_2+ASV_38+ASV_79	0.624506	0.993711	0.787768	0.605
						ASV_2+ASV_38+ASV_90	0.624506	0.993711	0.787768	0.605
						ASV_2+ASV_38+ASV_96	0.624506	0.993711	0.787768	0.605
						ASV_2+ASV_38+ASV_166	0.624506	0.993711	0.787768	0.605
						ASV_2+ASV_38+ASV_195	0.624506	0.993711	0.787768	0.605
						ASV_2+ASV_38+ASV_392	0.624506	0.993711	0.787768	0.605
						ASV_2+ASV_76	0.624506	0.993711	0.787768	0.605
						ASV_2+ASV_76+ASV_79	0.624506	0.993711	0.787768	0.605
						ASV_2+ASV_76+ASV_90	0.624506	0.993711	0.787768	0.605
						ASV_2+ASV_76+ASV_96	0.624506	0.993711	0.787768	0.605
						ASV_2+ASV_76+ASV_166	0.624506	0.993711	0.787768	0.605
						ASV_2+ASV_76+ASV_195	0.624506	0.993711	0.787768	0.605
						ASV_2+ASV_76+ASV_392	0.624506	0.993711	0.787768	0.605
						ASV_2+ASV_79	0.624506	0.993711	0.787768	0.605
						ASV_2+ASV_79+ASV_90	0.624506	0.993711	0.787768	0.605
						ASV_2+ASV_79+ASV_96	0.624506	0.993711	0.787768	0.605
						ASV_2+ASV_79+ASV_166	0.624506	0.993711	0.787768	0.605
						ASV_2+ASV_79+ASV_195	0.624506	0.993711	0.787768	0.605
						ASV_2+ASV_79+ASV_392	0.624506	0.993711	0.787768	0.605
						ASV_2+ASV_90	0.624506	0.993711	0.787768	0.605
						ASV_2+ASV_90+ASV_96	0.624506	0.993711	0.787768	0.605
						ASV_2+ASV_90+ASV_166	0.624506	0.993711	0.787768	0.605
						ASV_2+ASV_90+ASV_195	0.624506	0.993711	0.787768	0.605
						ASV_2+ASV_90+ASV_392	0.624506	0.993711	0.787768	0.605
						ASV_2+ASV_96	0.624506	0.993711	0.787768	0.605
						ASV_2+ASV_96+ASV_166	0.624506	0.993711	0.787768	0.605
						ASV_2+ASV_96+ASV_195	0.624506	0.993711	0.787768	0.605
						ASV_2+ASV_96+ASV_392	0.624506	0.993711	0.787768	0.605
						ASV_2+ASV_166	0.624506	0.993711	0.787768	0.605
						ASV_2+ASV_166+ASV_195	0.624506	0.993711	0.787768	0.605
						ASV_2+ASV_166+ASV_392	0.624506	0.993711	0.787768	0.605
						ASV_2+ASV_195	0.624506	0.993711	0.787768	0.605
						ASV_2+ASV_195+ASV_392	0.624506	0.993711	0.787768	0.605
						ASV_2+ASV_392	0.624506	0.993711	0.787768	0.605
						ASV_4+ASV_9+ASV_28	0.624506	0.993711	0.787768	0.685
						ASV_4+ASV_9+ASV_68	0.624506	0.993711	0.787768	0.68
						ASV_4+ASV_9+ASV_185	0.624506	0.993711	0.787768	0.685
						ASV_4+ASV_9+ASV_200	0.624506	0.993711	0.787768	0.63
						ASV_4+ASV_9+ASV_393	0.624506	0.993711	0.787768	0.68
						ASV_5+ASV_9+ASV_28	0.624506	0.993711	0.787768	0.685
						ASV_5+ASV_9+ASV_68	0.624506	0.993711	0.787768	0.68
						ASV_5+ASV_9+ASV_185	0.624506	0.993711	0.787768	0.685
						ASV_5+ASV_9+ASV_200	0.624506	0.993711	0.787768	0.63
						ASV_5+ASV_9+ASV_393	0.624506	0.993711	0.787768	0.68
						ASV_9+ASV_26+ASV_28	0.624506	0.993711	0.787768	0.685
						ASV_9+ASV_26+ASV_68	0.624506	0.993711	0.787768	0.68
						ASV_9+ASV_26+ASV_185	0.624506	0.993711	0.787768	0.685
						ASV_9+ASV_26+ASV_200	0.624506	0.993711	0.787768	0.63
						ASV_9+ASV_26+ASV_393	0.624506	0.993711	0.787768	0.68
						ASV_9+ASV_28	0.624506	0.993711	0.787768	0.685
						ASV_9+ASV_28+ASV_31	0.624506	0.993711	0.787768	0.685
						ASV_9+ASV_28+ASV_32	0.624506	0.993711	0.787768	0.685
						ASV_9+ASV_28+ASV_34	0.624506	0.993711	0.787768	0.685
						ASV_9+ASV_28+ASV_38	0.624506	0.993711	0.787768	0.685
						ASV_9+ASV_28+ASV_76	0.624506	0.993711	0.787768	0.685
						ASV_9+ASV_28+ASV_79	0.624506	0.993711	0.787768	0.685
						ASV_9+ASV_28+ASV_90	0.624506	0.993711	0.787768	0.685
						ASV_9+ASV_28+ASV_96	0.624506	0.993711	0.787768	0.685
						ASV_9+ASV_28+ASV_166	0.624506	0.993711	0.787768	0.685
						ASV_9+ASV_28+ASV_185	0.624506	0.993711	0.787768	0.685
						ASV_9+ASV_28+ASV_195	0.624506	0.993711	0.787768	0.685
						ASV_9+ASV_28+ASV_392	0.624506	0.993711	0.787768	0.685
						ASV_9+ASV_31+ASV_68	0.624506	0.993711	0.787768	0.68
						ASV_9+ASV_31+ASV_185	0.624506	0.993711	0.787768	0.685
						ASV_9+ASV_31+ASV_200	0.624506	0.993711	0.787768	0.63
						ASV_9+ASV_31+ASV_393	0.624506	0.993711	0.787768	0.68
						ASV_9+ASV_32+ASV_68	0.624506	0.993711	0.787768	0.68
						ASV_9+ASV_32+ASV_185	0.624506	0.993711	0.787768	0.685
						ASV_9+ASV_32+ASV_200	0.624506	0.993711	0.787768	0.63
						ASV_9+ASV_32+ASV_393	0.624506	0.993711	0.787768	0.68
						ASV_9+ASV_34+ASV_68	0.624506	0.993711	0.787768	0.68
						ASV_9+ASV_34+ASV_185	0.624506	0.993711	0.787768	0.685
						ASV_9+ASV_34+ASV_200	0.624506	0.993711	0.787768	0.63
						ASV_9+ASV_34+ASV_393	0.624506	0.993711	0.787768	0.68
						ASV_9+ASV_38+ASV_68	0.624506	0.993711	0.787768	0.68
						ASV_9+ASV_38+ASV_185	0.624506	0.993711	0.787768	0.685
						ASV_9+ASV_38+ASV_200	0.624506	0.993711	0.787768	0.63
						ASV_9+ASV_38+ASV_393	0.624506	0.993711	0.787768	0.68
						ASV_9+ASV_68	0.624506	0.993711	0.787768	0.68
						ASV_9+ASV_68+ASV_76	0.624506	0.993711	0.787768	0.68
						ASV_9+ASV_68+ASV_79	0.624506	0.993711	0.787768	0.68
						ASV_9+ASV_68+ASV_90	0.624506	0.993711	0.787768	0.68
						ASV_9+ASV_68+ASV_96	0.624506	0.993711	0.787768	0.68
						ASV_9+ASV_68+ASV_166	0.624506	0.993711	0.787768	0.68
						ASV_9+ASV_68+ASV_195	0.624506	0.993711	0.787768	0.68
						ASV_9+ASV_68+ASV_392	0.624506	0.993711	0.787768	0.68
						ASV_9+ASV_68+ASV_393	0.624506	0.993711	0.787768	0.68
						ASV_9+ASV_76+ASV_185	0.624506	0.993711	0.787768	0.685
						ASV_9+ASV_76+ASV_200	0.624506	0.993711	0.787768	0.63
						ASV_9+ASV_76+ASV_393	0.624506	0.993711	0.787768	0.68
						ASV_9+ASV_79+ASV_185	0.624506	0.993711	0.787768	0.685
						ASV_9+ASV_79+ASV_200	0.624506	0.993711	0.787768	0.63
						ASV_9+ASV_79+ASV_393	0.624506	0.993711	0.787768	0.68
						ASV_9+ASV_90+ASV_185	0.624506	0.993711	0.787768	0.685
						ASV_9+ASV_90+ASV_200	0.624506	0.993711	0.787768	0.63
						ASV_9+ASV_90+ASV_393	0.624506	0.993711	0.787768	0.68
						ASV_9+ASV_96+ASV_185	0.624506	0.993711	0.787768	0.685
						ASV_9+ASV_96+ASV_200	0.624506	0.993711	0.787768	0.63
						ASV_9+ASV_96+ASV_393	0.624506	0.993711	0.787768	0.68
						ASV_9+ASV_166+ASV_185	0.624506	0.993711	0.787768	0.685
						ASV_9+ASV_166+ASV_200	0.624506	0.993711	0.787768	0.63
						ASV_9+ASV_166+ASV_393	0.624506	0.993711	0.787768	0.68
						ASV_9+ASV_185	0.624506	0.993711	0.787768	0.685
						ASV_9+ASV_185+ASV_195	0.624506	0.993711	0.787768	0.685
						ASV_9+ASV_185+ASV_392	0.624506	0.993711	0.787768	0.685
						ASV_9+ASV_195+ASV_200	0.624506	0.993711	0.787768	0.63
						ASV_9+ASV_195+ASV_393	0.624506	0.993711	0.787768	0.68
						ASV_9+ASV_200	0.624506	0.993711	0.787768	0.63
						ASV_9+ASV_200+ASV_392	0.624506	0.993711	0.787768	0.63
						ASV_9+ASV_392+ASV_393	0.624506	0.993711	0.787768	0.68
						ASV_9+ASV_393	0.624506	0.993711	0.787768	0.68
						ASV_22+ASV_398+ASV_588	0.671233	0.924528	0.787765	0.005
						ASV_22+ASV_27+ASV_36	0.662222	0.937107	0.787765	0.005
						ASV_22+ASV_27+ASV_350	0.662222	0.937107	0.787765	0.005
						ASV_22+ASV_28+ASV_588	0.662222	0.937107	0.787765	0.005
						ASV_22+ASV_185+ASV_588	0.662222	0.937107	0.787765	0.005
						ASV_22+ASV_200+ASV_588	0.662222	0.937107	0.787765	0.005
						ASV_1+ASV_4+ASV_28	0.622047	0.993711	0.786216	1
						ASV_1+ASV_4+ASV_68	0.622047	0.993711	0.786216	1
						ASV_1+ASV_4+ASV_185	0.622047	0.993711	0.786216	1
						ASV_1+ASV_4+ASV_200	0.622047	0.993711	0.786216	1
						ASV_1+ASV_4+ASV_393	0.622047	0.993711	0.786216	1
						ASV_1+ASV_5+ASV_28	0.622047	0.993711	0.786216	1
						ASV_1+ASV_5+ASV_68	0.622047	0.993711	0.786216	1
						ASV_1+ASV_5+ASV_185	0.622047	0.993711	0.786216	1
						ASV_1+ASV_5+ASV_200	0.622047	0.993711	0.786216	1
						ASV_1+ASV_5+ASV_393	0.622047	0.993711	0.786216	1
						ASV_1+ASV_26+ASV_28	0.622047	0.993711	0.786216	1
						ASV_1+ASV_26+ASV_68	0.622047	0.993711	0.786216	1
						ASV_1+ASV_26+ASV_185	0.622047	0.993711	0.786216	1
						ASV_1+ASV_26+ASV_200	0.622047	0.993711	0.786216	1
						ASV_1+ASV_26+ASV_393	0.622047	0.993711	0.786216	1
						ASV_1+ASV_28	0.622047	0.993711	0.786216	1
						ASV_1+ASV_28+ASV_31	0.622047	0.993711	0.786216	1
						ASV_1+ASV_28+ASV_32	0.622047	0.993711	0.786216	1
						ASV_1+ASV_28+ASV_34	0.622047	0.993711	0.786216	1
						ASV_1+ASV_28+ASV_38	0.622047	0.993711	0.786216	1
						ASV_1+ASV_28+ASV_76	0.622047	0.993711	0.786216	1
						ASV_1+ASV_28+ASV_79	0.622047	0.993711	0.786216	1
						ASV_1+ASV_28+ASV_90	0.622047	0.993711	0.786216	1
						ASV_1+ASV_28+ASV_96	0.622047	0.993711	0.786216	1
						ASV_1+ASV_28+ASV_166	0.622047	0.993711	0.786216	1
						ASV_1+ASV_28+ASV_185	0.622047	0.993711	0.786216	1
						ASV_1+ASV_28+ASV_195	0.622047	0.993711	0.786216	1
						ASV_1+ASV_28+ASV_392	0.622047	0.993711	0.786216	1
						ASV_1+ASV_31+ASV_68	0.622047	0.993711	0.786216	1
						ASV_1+ASV_31+ASV_185	0.622047	0.993711	0.786216	1
						ASV_1+ASV_31+ASV_200	0.622047	0.993711	0.786216	1
						ASV_1+ASV_31+ASV_393	0.622047	0.993711	0.786216	1
						ASV_1+ASV_32+ASV_68	0.622047	0.993711	0.786216	1
						ASV_1+ASV_32+ASV_185	0.622047	0.993711	0.786216	1
						ASV_1+ASV_32+ASV_200	0.622047	0.993711	0.786216	1
						ASV_1+ASV_32+ASV_393	0.622047	0.993711	0.786216	1
						ASV_1+ASV_34+ASV_68	0.622047	0.993711	0.786216	1
						ASV_1+ASV_34+ASV_185	0.622047	0.993711	0.786216	1
						ASV_1+ASV_34+ASV_200	0.622047	0.993711	0.786216	1
						ASV_1+ASV_34+ASV_393	0.622047	0.993711	0.786216	1
						ASV_1+ASV_38+ASV_68	0.622047	0.993711	0.786216	1
						ASV_1+ASV_38+ASV_185	0.622047	0.993711	0.786216	1
						ASV_1+ASV_38+ASV_200	0.622047	0.993711	0.786216	1
						ASV_1+ASV_38+ASV_393	0.622047	0.993711	0.786216	1
						ASV_1+ASV_68	0.622047	0.993711	0.786216	1
						ASV_1+ASV_68+ASV_76	0.622047	0.993711	0.786216	1
						ASV_1+ASV_68+ASV_79	0.622047	0.993711	0.786216	1
						ASV_1+ASV_68+ASV_90	0.622047	0.993711	0.786216	1
						ASV_1+ASV_68+ASV_96	0.622047	0.993711	0.786216	1
						ASV_1+ASV_68+ASV_166	0.622047	0.993711	0.786216	1
						ASV_1+ASV_68+ASV_195	0.622047	0.993711	0.786216	1
						ASV_1+ASV_68+ASV_392	0.622047	0.993711	0.786216	1
						ASV_1+ASV_68+ASV_393	0.622047	0.993711	0.786216	1
						ASV_1+ASV_76+ASV_185	0.622047	0.993711	0.786216	1
						ASV_1+ASV_76+ASV_200	0.622047	0.993711	0.786216	1
						ASV_1+ASV_76+ASV_393	0.622047	0.993711	0.786216	1
						ASV_1+ASV_79+ASV_185	0.622047	0.993711	0.786216	1
						ASV_1+ASV_79+ASV_200	0.622047	0.993711	0.786216	1
						ASV_1+ASV_79+ASV_393	0.622047	0.993711	0.786216	1
						ASV_1+ASV_90+ASV_185	0.622047	0.993711	0.786216	1
						ASV_1+ASV_90+ASV_200	0.622047	0.993711	0.786216	1
						ASV_1+ASV_90+ASV_393	0.622047	0.993711	0.786216	1
						ASV_1+ASV_96+ASV_185	0.622047	0.993711	0.786216	1
						ASV_1+ASV_96+ASV_200	0.622047	0.993711	0.786216	1
						ASV_1+ASV_96+ASV_393	0.622047	0.993711	0.786216	1
						ASV_1+ASV_166+ASV_185	0.622047	0.993711	0.786216	1
						ASV_1+ASV_166+ASV_200	0.622047	0.993711	0.786216	1
						ASV_1+ASV_166+ASV_393	0.622047	0.993711	0.786216	1
						ASV_1+ASV_185	0.622047	0.993711	0.786216	1
						ASV_1+ASV_185+ASV_195	0.622047	0.993711	0.786216	1
						ASV_1+ASV_185+ASV_392	0.622047	0.993711	0.786216	1
						ASV_1+ASV_195+ASV_200	0.622047	0.993711	0.786216	1
						ASV_1+ASV_195+ASV_393	0.622047	0.993711	0.786216	1
						ASV_1+ASV_200	0.622047	0.993711	0.786216	1
						ASV_1+ASV_200+ASV_392	0.622047	0.993711	0.786216	1
						ASV_1+ASV_392+ASV_393	0.622047	0.993711	0.786216	1
						ASV_1+ASV_393	0.622047	0.993711	0.786216	1
						ASV_4+ASV_5+ASV_28	0.622047	0.993711	0.786216	1
						ASV_4+ASV_5+ASV_68	0.622047	0.993711	0.786216	1
						ASV_4+ASV_5+ASV_185	0.622047	0.993711	0.786216	1
						ASV_4+ASV_5+ASV_200	0.622047	0.993711	0.786216	1
						ASV_4+ASV_5+ASV_393	0.622047	0.993711	0.786216	1
						ASV_4+ASV_26+ASV_28	0.622047	0.993711	0.786216	1
						ASV_4+ASV_26+ASV_68	0.622047	0.993711	0.786216	1
						ASV_4+ASV_26+ASV_185	0.622047	0.993711	0.786216	1
						ASV_4+ASV_26+ASV_200	0.622047	0.993711	0.786216	1
						ASV_4+ASV_26+ASV_393	0.622047	0.993711	0.786216	1
						ASV_4+ASV_28	0.622047	0.993711	0.786216	1
						ASV_4+ASV_28+ASV_31	0.622047	0.993711	0.786216	1
						ASV_4+ASV_28+ASV_32	0.622047	0.993711	0.786216	1
						ASV_4+ASV_28+ASV_34	0.622047	0.993711	0.786216	1
						ASV_4+ASV_28+ASV_38	0.622047	0.993711	0.786216	1
						ASV_4+ASV_28+ASV_76	0.622047	0.993711	0.786216	1
						ASV_4+ASV_28+ASV_79	0.622047	0.993711	0.786216	1
						ASV_4+ASV_28+ASV_90	0.622047	0.993711	0.786216	1
						ASV_4+ASV_28+ASV_96	0.622047	0.993711	0.786216	1
						ASV_4+ASV_28+ASV_166	0.622047	0.993711	0.786216	1
						ASV_4+ASV_28+ASV_185	0.622047	0.993711	0.786216	1
						ASV_4+ASV_28+ASV_195	0.622047	0.993711	0.786216	1
						ASV_4+ASV_28+ASV_392	0.622047	0.993711	0.786216	1
						ASV_4+ASV_31+ASV_68	0.622047	0.993711	0.786216	1
						ASV_4+ASV_31+ASV_185	0.622047	0.993711	0.786216	1
						ASV_4+ASV_31+ASV_200	0.622047	0.993711	0.786216	1
						ASV_4+ASV_31+ASV_393	0.622047	0.993711	0.786216	1
						ASV_4+ASV_32+ASV_68	0.622047	0.993711	0.786216	1
						ASV_4+ASV_32+ASV_185	0.622047	0.993711	0.786216	1
						ASV_4+ASV_32+ASV_200	0.622047	0.993711	0.786216	1
						ASV_4+ASV_32+ASV_393	0.622047	0.993711	0.786216	1
						ASV_4+ASV_34+ASV_68	0.622047	0.993711	0.786216	1
						ASV_4+ASV_34+ASV_185	0.622047	0.993711	0.786216	1
						ASV_4+ASV_34+ASV_200	0.622047	0.993711	0.786216	1
						ASV_4+ASV_34+ASV_393	0.622047	0.993711	0.786216	1
						ASV_4+ASV_38+ASV_68	0.622047	0.993711	0.786216	1
						ASV_4+ASV_38+ASV_185	0.622047	0.993711	0.786216	1
						ASV_4+ASV_38+ASV_200	0.622047	0.993711	0.786216	1
						ASV_4+ASV_38+ASV_393	0.622047	0.993711	0.786216	1
						ASV_4+ASV_68	0.622047	0.993711	0.786216	1
						ASV_4+ASV_68+ASV_76	0.622047	0.993711	0.786216	1
						ASV_4+ASV_68+ASV_79	0.622047	0.993711	0.786216	1
						ASV_4+ASV_68+ASV_90	0.622047	0.993711	0.786216	1
						ASV_4+ASV_68+ASV_96	0.622047	0.993711	0.786216	1
						ASV_4+ASV_68+ASV_166	0.622047	0.993711	0.786216	1
						ASV_4+ASV_68+ASV_195	0.622047	0.993711	0.786216	1
						ASV_4+ASV_68+ASV_392	0.622047	0.993711	0.786216	1
						ASV_4+ASV_68+ASV_393	0.622047	0.993711	0.786216	1
						ASV_4+ASV_76+ASV_185	0.622047	0.993711	0.786216	1
						ASV_4+ASV_76+ASV_200	0.622047	0.993711	0.786216	1
						ASV_4+ASV_76+ASV_393	0.622047	0.993711	0.786216	1
						ASV_4+ASV_79+ASV_185	0.622047	0.993711	0.786216	1
						ASV_4+ASV_79+ASV_200	0.622047	0.993711	0.786216	1
						ASV_4+ASV_79+ASV_393	0.622047	0.993711	0.786216	1
						ASV_4+ASV_90+ASV_185	0.622047	0.993711	0.786216	1
						ASV_4+ASV_90+ASV_200	0.622047	0.993711	0.786216	1
						ASV_4+ASV_90+ASV_393	0.622047	0.993711	0.786216	1
						ASV_4+ASV_96+ASV_185	0.622047	0.993711	0.786216	1
						ASV_4+ASV_96+ASV_200	0.622047	0.993711	0.786216	1
						ASV_4+ASV_96+ASV_393	0.622047	0.993711	0.786216	1
						ASV_4+ASV_166+ASV_185	0.622047	0.993711	0.786216	1
						ASV_4+ASV_166+ASV_200	0.622047	0.993711	0.786216	1
						ASV_4+ASV_166+ASV_393	0.622047	0.993711	0.786216	1
						ASV_4+ASV_185	0.622047	0.993711	0.786216	1
						ASV_4+ASV_185+ASV_195	0.622047	0.993711	0.786216	1
						ASV_4+ASV_185+ASV_392	0.622047	0.993711	0.786216	1
						ASV_4+ASV_195+ASV_200	0.622047	0.993711	0.786216	1
						ASV_4+ASV_195+ASV_393	0.622047	0.993711	0.786216	1
						ASV_4+ASV_200	0.622047	0.993711	0.786216	1
						ASV_4+ASV_200+ASV_392	0.622047	0.993711	0.786216	1
						ASV_4+ASV_392+ASV_393	0.622047	0.993711	0.786216	1
						ASV_4+ASV_393	0.622047	0.993711	0.786216	1
						ASV_5+ASV_26+ASV_28	0.622047	0.993711	0.786216	1
						ASV_5+ASV_26+ASV_68	0.622047	0.993711	0.786216	1
						ASV_5+ASV_26+ASV_185	0.622047	0.993711	0.786216	1
						ASV_5+ASV_26+ASV_200	0.622047	0.993711	0.786216	1
						ASV_5+ASV_26+ASV_393	0.622047	0.993711	0.786216	1
						ASV_5+ASV_28	0.622047	0.993711	0.786216	1
						ASV_5+ASV_28+ASV_31	0.622047	0.993711	0.786216	1
						ASV_5+ASV_28+ASV_32	0.622047	0.993711	0.786216	1
						ASV_5+ASV_28+ASV_34	0.622047	0.993711	0.786216	1
						ASV_5+ASV_28+ASV_38	0.622047	0.993711	0.786216	1
						ASV_5+ASV_28+ASV_76	0.622047	0.993711	0.786216	1
						ASV_5+ASV_28+ASV_79	0.622047	0.993711	0.786216	1
						ASV_5+ASV_28+ASV_90	0.622047	0.993711	0.786216	1
						ASV_5+ASV_28+ASV_96	0.622047	0.993711	0.786216	1
						ASV_5+ASV_28+ASV_166	0.622047	0.993711	0.786216	1
						ASV_5+ASV_28+ASV_185	0.622047	0.993711	0.786216	1
						ASV_5+ASV_28+ASV_195	0.622047	0.993711	0.786216	1
						ASV_5+ASV_28+ASV_392	0.622047	0.993711	0.786216	1
						ASV_5+ASV_31+ASV_68	0.622047	0.993711	0.786216	1
						ASV_5+ASV_31+ASV_185	0.622047	0.993711	0.786216	1
						ASV_5+ASV_31+ASV_200	0.622047	0.993711	0.786216	1
						ASV_5+ASV_31+ASV_393	0.622047	0.993711	0.786216	1
						ASV_5+ASV_32+ASV_68	0.622047	0.993711	0.786216	1
						ASV_5+ASV_32+ASV_185	0.622047	0.993711	0.786216	1
						ASV_5+ASV_32+ASV_200	0.622047	0.993711	0.786216	1
						ASV_5+ASV_32+ASV_393	0.622047	0.993711	0.786216	1
						ASV_5+ASV_34+ASV_68	0.622047	0.993711	0.786216	1
						ASV_5+ASV_34+ASV_185	0.622047	0.993711	0.786216	1
						ASV_5+ASV_34+ASV_200	0.622047	0.993711	0.786216	1
						ASV_5+ASV_34+ASV_393	0.622047	0.993711	0.786216	1
						ASV_5+ASV_38+ASV_68	0.622047	0.993711	0.786216	1
						ASV_5+ASV_38+ASV_185	0.622047	0.993711	0.786216	1
						ASV_5+ASV_38+ASV_200	0.622047	0.993711	0.786216	1
						ASV_5+ASV_38+ASV_393	0.622047	0.993711	0.786216	1
						ASV_5+ASV_68	0.622047	0.993711	0.786216	1
						ASV_5+ASV_68+ASV_76	0.622047	0.993711	0.786216	1
						ASV_5+ASV_68+ASV_79	0.622047	0.993711	0.786216	1
						ASV_5+ASV_68+ASV_90	0.622047	0.993711	0.786216	1
						ASV_5+ASV_68+ASV_96	0.622047	0.993711	0.786216	1
						ASV_5+ASV_68+ASV_166	0.622047	0.993711	0.786216	1
						ASV_5+ASV_68+ASV_195	0.622047	0.993711	0.786216	1
						ASV_5+ASV_68+ASV_392	0.622047	0.993711	0.786216	1
						ASV_5+ASV_68+ASV_393	0.622047	0.993711	0.786216	1
						ASV_5+ASV_76+ASV_185	0.622047	0.993711	0.786216	1
						ASV_5+ASV_76+ASV_200	0.622047	0.993711	0.786216	1
						ASV_5+ASV_76+ASV_393	0.622047	0.993711	0.786216	1
						ASV_5+ASV_79+ASV_185	0.622047	0.993711	0.786216	1
						ASV_5+ASV_79+ASV_200	0.622047	0.993711	0.786216	1
						ASV_5+ASV_79+ASV_393	0.622047	0.993711	0.786216	1
						ASV_5+ASV_90+ASV_185	0.622047	0.993711	0.786216	1
						ASV_5+ASV_90+ASV_200	0.622047	0.993711	0.786216	1
						ASV_5+ASV_90+ASV_393	0.622047	0.993711	0.786216	1
						ASV_5+ASV_96+ASV_185	0.622047	0.993711	0.786216	1
						ASV_5+ASV_96+ASV_200	0.622047	0.993711	0.786216	1
						ASV_5+ASV_96+ASV_393	0.622047	0.993711	0.786216	1
						ASV_5+ASV_166+ASV_185	0.622047	0.993711	0.786216	1
						ASV_5+ASV_166+ASV_200	0.622047	0.993711	0.786216	1
						ASV_5+ASV_166+ASV_393	0.622047	0.993711	0.786216	1
						ASV_5+ASV_185	0.622047	0.993711	0.786216	1
						ASV_5+ASV_185+ASV_195	0.622047	0.993711	0.786216	1
						ASV_5+ASV_185+ASV_392	0.622047	0.993711	0.786216	1
						ASV_5+ASV_195+ASV_200	0.622047	0.993711	0.786216	1
						ASV_5+ASV_195+ASV_393	0.622047	0.993711	0.786216	1
						ASV_5+ASV_200	0.622047	0.993711	0.786216	1
						ASV_5+ASV_200+ASV_392	0.622047	0.993711	0.786216	1
						ASV_5+ASV_392+ASV_393	0.622047	0.993711	0.786216	1
						ASV_5+ASV_393	0.622047	0.993711	0.786216	1
						ASV_26+ASV_28	0.622047	0.993711	0.786216	1
						ASV_26+ASV_28+ASV_31	0.622047	0.993711	0.786216	1
						ASV_26+ASV_28+ASV_32	0.622047	0.993711	0.786216	1
						ASV_26+ASV_28+ASV_34	0.622047	0.993711	0.786216	1
						ASV_26+ASV_28+ASV_38	0.622047	0.993711	0.786216	1
						ASV_26+ASV_28+ASV_76	0.622047	0.993711	0.786216	1
						ASV_26+ASV_28+ASV_79	0.622047	0.993711	0.786216	1
						ASV_26+ASV_28+ASV_90	0.622047	0.993711	0.786216	1
						ASV_26+ASV_28+ASV_96	0.622047	0.993711	0.786216	1
						ASV_26+ASV_28+ASV_166	0.622047	0.993711	0.786216	1
						ASV_26+ASV_28+ASV_185	0.622047	0.993711	0.786216	1
						ASV_26+ASV_28+ASV_195	0.622047	0.993711	0.786216	1
						ASV_26+ASV_28+ASV_392	0.622047	0.993711	0.786216	1
						ASV_26+ASV_31+ASV_68	0.622047	0.993711	0.786216	1
						ASV_26+ASV_31+ASV_185	0.622047	0.993711	0.786216	1
						ASV_26+ASV_31+ASV_200	0.622047	0.993711	0.786216	1
						ASV_26+ASV_31+ASV_393	0.622047	0.993711	0.786216	1
						ASV_26+ASV_32+ASV_68	0.622047	0.993711	0.786216	1
						ASV_26+ASV_32+ASV_185	0.622047	0.993711	0.786216	1
						ASV_26+ASV_32+ASV_200	0.622047	0.993711	0.786216	1
						ASV_26+ASV_32+ASV_393	0.622047	0.993711	0.786216	1
						ASV_26+ASV_34+ASV_68	0.622047	0.993711	0.786216	1
						ASV_26+ASV_34+ASV_185	0.622047	0.993711	0.786216	1
						ASV_26+ASV_34+ASV_200	0.622047	0.993711	0.786216	1
						ASV_26+ASV_34+ASV_393	0.622047	0.993711	0.786216	1
						ASV_26+ASV_38+ASV_68	0.622047	0.993711	0.786216	1
						ASV_26+ASV_38+ASV_185	0.622047	0.993711	0.786216	1
						ASV_26+ASV_38+ASV_200	0.622047	0.993711	0.786216	1
						ASV_26+ASV_38+ASV_393	0.622047	0.993711	0.786216	1
						ASV_26+ASV_68	0.622047	0.993711	0.786216	1
						ASV_26+ASV_68+ASV_76	0.622047	0.993711	0.786216	1
						ASV_26+ASV_68+ASV_79	0.622047	0.993711	0.786216	1
						ASV_26+ASV_68+ASV_90	0.622047	0.993711	0.786216	1
						ASV_26+ASV_68+ASV_96	0.622047	0.993711	0.786216	1
						ASV_26+ASV_68+ASV_166	0.622047	0.993711	0.786216	1
						ASV_26+ASV_68+ASV_195	0.622047	0.993711	0.786216	1
						ASV_26+ASV_68+ASV_392	0.622047	0.993711	0.786216	1
						ASV_26+ASV_68+ASV_393	0.622047	0.993711	0.786216	1
						ASV_26+ASV_76+ASV_185	0.622047	0.993711	0.786216	1
						ASV_26+ASV_76+ASV_200	0.622047	0.993711	0.786216	1
						ASV_26+ASV_76+ASV_393	0.622047	0.993711	0.786216	1
						ASV_26+ASV_79+ASV_185	0.622047	0.993711	0.786216	1
						ASV_26+ASV_79+ASV_200	0.622047	0.993711	0.786216	1
						ASV_26+ASV_79+ASV_393	0.622047	0.993711	0.786216	1
						ASV_26+ASV_90+ASV_185	0.622047	0.993711	0.786216	1
						ASV_26+ASV_90+ASV_200	0.622047	0.993711	0.786216	1
						ASV_26+ASV_90+ASV_393	0.622047	0.993711	0.786216	1
						ASV_26+ASV_96+ASV_185	0.622047	0.993711	0.786216	1
						ASV_26+ASV_96+ASV_200	0.622047	0.993711	0.786216	1
						ASV_26+ASV_96+ASV_393	0.622047	0.993711	0.786216	1
						ASV_26+ASV_166+ASV_185	0.622047	0.993711	0.786216	1
						ASV_26+ASV_166+ASV_200	0.622047	0.993711	0.786216	1
						ASV_26+ASV_166+ASV_393	0.622047	0.993711	0.786216	1
						ASV_26+ASV_185	0.622047	0.993711	0.786216	1
						ASV_26+ASV_185+ASV_195	0.622047	0.993711	0.786216	1
						ASV_26+ASV_185+ASV_392	0.622047	0.993711	0.786216	1
						ASV_26+ASV_195+ASV_200	0.622047	0.993711	0.786216	1
						ASV_26+ASV_195+ASV_393	0.622047	0.993711	0.786216	1
						ASV_26+ASV_200	0.622047	0.993711	0.786216	1
						ASV_26+ASV_200+ASV_392	0.622047	0.993711	0.786216	1
						ASV_26+ASV_392+ASV_393	0.622047	0.993711	0.786216	1
						ASV_26+ASV_393	0.622047	0.993711	0.786216	1
						ASV_28	0.622047	0.993711	0.786216	1
						ASV_28+ASV_31	0.622047	0.993711	0.786216	1
						ASV_28+ASV_31+ASV_32	0.622047	0.993711	0.786216	1
						ASV_28+ASV_31+ASV_34	0.622047	0.993711	0.786216	1
						ASV_28+ASV_31+ASV_38	0.622047	0.993711	0.786216	1
						ASV_28+ASV_31+ASV_76	0.622047	0.993711	0.786216	1
						ASV_28+ASV_31+ASV_79	0.622047	0.993711	0.786216	1
						ASV_28+ASV_31+ASV_90	0.622047	0.993711	0.786216	1
						ASV_28+ASV_31+ASV_96	0.622047	0.993711	0.786216	1
						ASV_28+ASV_31+ASV_166	0.622047	0.993711	0.786216	1
						ASV_28+ASV_31+ASV_185	0.622047	0.993711	0.786216	1
						ASV_28+ASV_31+ASV_195	0.622047	0.993711	0.786216	1
						ASV_28+ASV_31+ASV_392	0.622047	0.993711	0.786216	1
						ASV_28+ASV_32	0.622047	0.993711	0.786216	1
						ASV_28+ASV_32+ASV_34	0.622047	0.993711	0.786216	1
						ASV_28+ASV_32+ASV_38	0.622047	0.993711	0.786216	1
						ASV_28+ASV_32+ASV_76	0.622047	0.993711	0.786216	1
						ASV_28+ASV_32+ASV_79	0.622047	0.993711	0.786216	1
						ASV_28+ASV_32+ASV_90	0.622047	0.993711	0.786216	1
						ASV_28+ASV_32+ASV_96	0.622047	0.993711	0.786216	1
						ASV_28+ASV_32+ASV_166	0.622047	0.993711	0.786216	1
						ASV_28+ASV_32+ASV_185	0.622047	0.993711	0.786216	1
						ASV_28+ASV_32+ASV_195	0.622047	0.993711	0.786216	1
						ASV_28+ASV_32+ASV_392	0.622047	0.993711	0.786216	1
						ASV_28+ASV_34	0.622047	0.993711	0.786216	1
						ASV_28+ASV_34+ASV_38	0.622047	0.993711	0.786216	1
						ASV_28+ASV_34+ASV_76	0.622047	0.993711	0.786216	1
						ASV_28+ASV_34+ASV_79	0.622047	0.993711	0.786216	1
						ASV_28+ASV_34+ASV_90	0.622047	0.993711	0.786216	1
						ASV_28+ASV_34+ASV_96	0.622047	0.993711	0.786216	1
						ASV_28+ASV_34+ASV_166	0.622047	0.993711	0.786216	1
						ASV_28+ASV_34+ASV_185	0.622047	0.993711	0.786216	1
						ASV_28+ASV_34+ASV_195	0.622047	0.993711	0.786216	1
						ASV_28+ASV_34+ASV_392	0.622047	0.993711	0.786216	1
						ASV_28+ASV_38	0.622047	0.993711	0.786216	1
						ASV_28+ASV_38+ASV_76	0.622047	0.993711	0.786216	1
						ASV_28+ASV_38+ASV_79	0.622047	0.993711	0.786216	1
						ASV_28+ASV_38+ASV_90	0.622047	0.993711	0.786216	1
						ASV_28+ASV_38+ASV_96	0.622047	0.993711	0.786216	1
						ASV_28+ASV_38+ASV_166	0.622047	0.993711	0.786216	1
						ASV_28+ASV_38+ASV_185	0.622047	0.993711	0.786216	1
						ASV_28+ASV_38+ASV_195	0.622047	0.993711	0.786216	1
						ASV_28+ASV_38+ASV_392	0.622047	0.993711	0.786216	1
						ASV_28+ASV_76	0.622047	0.993711	0.786216	1
						ASV_28+ASV_76+ASV_79	0.622047	0.993711	0.786216	1
						ASV_28+ASV_76+ASV_90	0.622047	0.993711	0.786216	1
						ASV_28+ASV_76+ASV_96	0.622047	0.993711	0.786216	1
						ASV_28+ASV_76+ASV_166	0.622047	0.993711	0.786216	1
						ASV_28+ASV_76+ASV_185	0.622047	0.993711	0.786216	1
						ASV_28+ASV_76+ASV_195	0.622047	0.993711	0.786216	1
						ASV_28+ASV_76+ASV_392	0.622047	0.993711	0.786216	1
						ASV_28+ASV_79	0.622047	0.993711	0.786216	1
						ASV_28+ASV_79+ASV_90	0.622047	0.993711	0.786216	1
						ASV_28+ASV_79+ASV_96	0.622047	0.993711	0.786216	1
						ASV_28+ASV_79+ASV_166	0.622047	0.993711	0.786216	1
						ASV_28+ASV_79+ASV_185	0.622047	0.993711	0.786216	1
						ASV_28+ASV_79+ASV_195	0.622047	0.993711	0.786216	1
						ASV_28+ASV_79+ASV_392	0.622047	0.993711	0.786216	1
						ASV_28+ASV_90	0.622047	0.993711	0.786216	1
						ASV_28+ASV_90+ASV_96	0.622047	0.993711	0.786216	1
						ASV_28+ASV_90+ASV_166	0.622047	0.993711	0.786216	1
						ASV_28+ASV_90+ASV_185	0.622047	0.993711	0.786216	1
						ASV_28+ASV_90+ASV_195	0.622047	0.993711	0.786216	1
						ASV_28+ASV_90+ASV_392	0.622047	0.993711	0.786216	1
						ASV_28+ASV_96	0.622047	0.993711	0.786216	1
						ASV_28+ASV_96+ASV_166	0.622047	0.993711	0.786216	1
						ASV_28+ASV_96+ASV_185	0.622047	0.993711	0.786216	1
						ASV_28+ASV_96+ASV_195	0.622047	0.993711	0.786216	1
						ASV_28+ASV_96+ASV_392	0.622047	0.993711	0.786216	1
						ASV_28+ASV_166	0.622047	0.993711	0.786216	1
						ASV_28+ASV_166+ASV_185	0.622047	0.993711	0.786216	1
						ASV_28+ASV_166+ASV_195	0.622047	0.993711	0.786216	1
						ASV_28+ASV_166+ASV_392	0.622047	0.993711	0.786216	1
						ASV_28+ASV_185	0.622047	0.993711	0.786216	1
						ASV_28+ASV_185+ASV_195	0.622047	0.993711	0.786216	1
						ASV_28+ASV_185+ASV_392	0.622047	0.993711	0.786216	1
						ASV_28+ASV_195	0.622047	0.993711	0.786216	1
						ASV_28+ASV_195+ASV_392	0.622047	0.993711	0.786216	1
						ASV_28+ASV_392	0.622047	0.993711	0.786216	1
						ASV_31+ASV_32+ASV_68	0.622047	0.993711	0.786216	1
						ASV_31+ASV_32+ASV_185	0.622047	0.993711	0.786216	1
						ASV_31+ASV_32+ASV_200	0.622047	0.993711	0.786216	1
						ASV_31+ASV_32+ASV_393	0.622047	0.993711	0.786216	1
						ASV_31+ASV_34+ASV_68	0.622047	0.993711	0.786216	1
						ASV_31+ASV_34+ASV_185	0.622047	0.993711	0.786216	1
						ASV_31+ASV_34+ASV_200	0.622047	0.993711	0.786216	1
						ASV_31+ASV_34+ASV_393	0.622047	0.993711	0.786216	1
						ASV_31+ASV_38+ASV_68	0.622047	0.993711	0.786216	1
						ASV_31+ASV_38+ASV_185	0.622047	0.993711	0.786216	1
						ASV_31+ASV_38+ASV_200	0.622047	0.993711	0.786216	1
						ASV_31+ASV_38+ASV_393	0.622047	0.993711	0.786216	1
						ASV_31+ASV_68	0.622047	0.993711	0.786216	1
						ASV_31+ASV_68+ASV_76	0.622047	0.993711	0.786216	1
						ASV_31+ASV_68+ASV_79	0.622047	0.993711	0.786216	1
						ASV_31+ASV_68+ASV_90	0.622047	0.993711	0.786216	1
						ASV_31+ASV_68+ASV_96	0.622047	0.993711	0.786216	1
						ASV_31+ASV_68+ASV_166	0.622047	0.993711	0.786216	1
						ASV_31+ASV_68+ASV_195	0.622047	0.993711	0.786216	1
						ASV_31+ASV_68+ASV_392	0.622047	0.993711	0.786216	1
						ASV_31+ASV_68+ASV_393	0.622047	0.993711	0.786216	1
						ASV_31+ASV_76+ASV_185	0.622047	0.993711	0.786216	1
						ASV_31+ASV_76+ASV_200	0.622047	0.993711	0.786216	1
						ASV_31+ASV_76+ASV_393	0.622047	0.993711	0.786216	1
						ASV_31+ASV_79+ASV_185	0.622047	0.993711	0.786216	1
						ASV_31+ASV_79+ASV_200	0.622047	0.993711	0.786216	1
						ASV_31+ASV_79+ASV_393	0.622047	0.993711	0.786216	1
						ASV_31+ASV_90+ASV_185	0.622047	0.993711	0.786216	1
						ASV_31+ASV_90+ASV_200	0.622047	0.993711	0.786216	1
						ASV_31+ASV_90+ASV_393	0.622047	0.993711	0.786216	1
						ASV_31+ASV_96+ASV_185	0.622047	0.993711	0.786216	1
						ASV_31+ASV_96+ASV_200	0.622047	0.993711	0.786216	1
						ASV_31+ASV_96+ASV_393	0.622047	0.993711	0.786216	1
						ASV_31+ASV_166+ASV_185	0.622047	0.993711	0.786216	1
						ASV_31+ASV_166+ASV_200	0.622047	0.993711	0.786216	1
						ASV_31+ASV_166+ASV_393	0.622047	0.993711	0.786216	1
						ASV_31+ASV_185	0.622047	0.993711	0.786216	1
						ASV_31+ASV_185+ASV_195	0.622047	0.993711	0.786216	1
						ASV_31+ASV_185+ASV_392	0.622047	0.993711	0.786216	1
						ASV_31+ASV_195+ASV_200	0.622047	0.993711	0.786216	1
						ASV_31+ASV_195+ASV_393	0.622047	0.993711	0.786216	1
						ASV_31+ASV_200	0.622047	0.993711	0.786216	1
						ASV_31+ASV_200+ASV_392	0.622047	0.993711	0.786216	1
						ASV_31+ASV_392+ASV_393	0.622047	0.993711	0.786216	1
						ASV_31+ASV_393	0.622047	0.993711	0.786216	1
						ASV_32+ASV_34+ASV_68	0.622047	0.993711	0.786216	1
						ASV_32+ASV_34+ASV_185	0.622047	0.993711	0.786216	1
						ASV_32+ASV_34+ASV_200	0.622047	0.993711	0.786216	1
						ASV_32+ASV_34+ASV_393	0.622047	0.993711	0.786216	1
						ASV_32+ASV_38+ASV_68	0.622047	0.993711	0.786216	1
						ASV_32+ASV_38+ASV_185	0.622047	0.993711	0.786216	1
						ASV_32+ASV_38+ASV_200	0.622047	0.993711	0.786216	1
						ASV_32+ASV_38+ASV_393	0.622047	0.993711	0.786216	1
						ASV_32+ASV_68	0.622047	0.993711	0.786216	1
						ASV_32+ASV_68+ASV_76	0.622047	0.993711	0.786216	1
						ASV_32+ASV_68+ASV_79	0.622047	0.993711	0.786216	1
						ASV_32+ASV_68+ASV_90	0.622047	0.993711	0.786216	1
						ASV_32+ASV_68+ASV_96	0.622047	0.993711	0.786216	1
						ASV_32+ASV_68+ASV_166	0.622047	0.993711	0.786216	1
						ASV_32+ASV_68+ASV_195	0.622047	0.993711	0.786216	1
						ASV_32+ASV_68+ASV_392	0.622047	0.993711	0.786216	1
						ASV_32+ASV_68+ASV_393	0.622047	0.993711	0.786216	1
						ASV_32+ASV_76+ASV_185	0.622047	0.993711	0.786216	1
						ASV_32+ASV_76+ASV_200	0.622047	0.993711	0.786216	1
						ASV_32+ASV_76+ASV_393	0.622047	0.993711	0.786216	1
						ASV_32+ASV_79+ASV_185	0.622047	0.993711	0.786216	1
						ASV_32+ASV_79+ASV_200	0.622047	0.993711	0.786216	1
						ASV_32+ASV_79+ASV_393	0.622047	0.993711	0.786216	1
						ASV_32+ASV_90+ASV_185	0.622047	0.993711	0.786216	1
						ASV_32+ASV_90+ASV_200	0.622047	0.993711	0.786216	1
						ASV_32+ASV_90+ASV_393	0.622047	0.993711	0.786216	1
						ASV_32+ASV_96+ASV_185	0.622047	0.993711	0.786216	1
						ASV_32+ASV_96+ASV_200	0.622047	0.993711	0.786216	1
						ASV_32+ASV_96+ASV_393	0.622047	0.993711	0.786216	1
						ASV_32+ASV_166+ASV_185	0.622047	0.993711	0.786216	1
						ASV_32+ASV_166+ASV_200	0.622047	0.993711	0.786216	1
						ASV_32+ASV_166+ASV_393	0.622047	0.993711	0.786216	1
						ASV_32+ASV_185	0.622047	0.993711	0.786216	1
						ASV_32+ASV_185+ASV_195	0.622047	0.993711	0.786216	1
						ASV_32+ASV_185+ASV_392	0.622047	0.993711	0.786216	1
						ASV_32+ASV_195+ASV_200	0.622047	0.993711	0.786216	1
						ASV_32+ASV_195+ASV_393	0.622047	0.993711	0.786216	1
						ASV_32+ASV_200	0.622047	0.993711	0.786216	1
						ASV_32+ASV_200+ASV_392	0.622047	0.993711	0.786216	1
						ASV_32+ASV_392+ASV_393	0.622047	0.993711	0.786216	1
						ASV_32+ASV_393	0.622047	0.993711	0.786216	1
						ASV_34+ASV_38+ASV_68	0.622047	0.993711	0.786216	1
						ASV_34+ASV_38+ASV_185	0.622047	0.993711	0.786216	1
						ASV_34+ASV_38+ASV_200	0.622047	0.993711	0.786216	1
						ASV_34+ASV_38+ASV_393	0.622047	0.993711	0.786216	1
						ASV_34+ASV_68	0.622047	0.993711	0.786216	1
						ASV_34+ASV_68+ASV_76	0.622047	0.993711	0.786216	1
						ASV_34+ASV_68+ASV_79	0.622047	0.993711	0.786216	1
						ASV_34+ASV_68+ASV_90	0.622047	0.993711	0.786216	1
						ASV_34+ASV_68+ASV_96	0.622047	0.993711	0.786216	1
						ASV_34+ASV_68+ASV_166	0.622047	0.993711	0.786216	1
						ASV_34+ASV_68+ASV_195	0.622047	0.993711	0.786216	1
						ASV_34+ASV_68+ASV_392	0.622047	0.993711	0.786216	1
						ASV_34+ASV_68+ASV_393	0.622047	0.993711	0.786216	1
						ASV_34+ASV_76+ASV_185	0.622047	0.993711	0.786216	1
						ASV_34+ASV_76+ASV_200	0.622047	0.993711	0.786216	1
						ASV_34+ASV_76+ASV_393	0.622047	0.993711	0.786216	1
						ASV_34+ASV_79+ASV_185	0.622047	0.993711	0.786216	1
						ASV_34+ASV_79+ASV_200	0.622047	0.993711	0.786216	1
						ASV_34+ASV_79+ASV_393	0.622047	0.993711	0.786216	1
						ASV_34+ASV_90+ASV_185	0.622047	0.993711	0.786216	1
						ASV_34+ASV_90+ASV_200	0.622047	0.993711	0.786216	1
						ASV_34+ASV_90+ASV_393	0.622047	0.993711	0.786216	1
						ASV_34+ASV_96+ASV_185	0.622047	0.993711	0.786216	1
						ASV_34+ASV_96+ASV_200	0.622047	0.993711	0.786216	1
						ASV_34+ASV_96+ASV_393	0.622047	0.993711	0.786216	1
						ASV_34+ASV_166+ASV_185	0.622047	0.993711	0.786216	1
						ASV_34+ASV_166+ASV_200	0.622047	0.993711	0.786216	1
						ASV_34+ASV_166+ASV_393	0.622047	0.993711	0.786216	1
						ASV_34+ASV_185	0.622047	0.993711	0.786216	1
						ASV_34+ASV_185+ASV_195	0.622047	0.993711	0.786216	1
						ASV_34+ASV_185+ASV_392	0.622047	0.993711	0.786216	1
						ASV_34+ASV_195+ASV_200	0.622047	0.993711	0.786216	1
						ASV_34+ASV_195+ASV_393	0.622047	0.993711	0.786216	1
						ASV_34+ASV_200	0.622047	0.993711	0.786216	1
						ASV_34+ASV_200+ASV_392	0.622047	0.993711	0.786216	1
						ASV_34+ASV_392+ASV_393	0.622047	0.993711	0.786216	1
						ASV_34+ASV_393	0.622047	0.993711	0.786216	1
						ASV_38+ASV_68	0.622047	0.993711	0.786216	1
						ASV_38+ASV_68+ASV_76	0.622047	0.993711	0.786216	1
						ASV_38+ASV_68+ASV_79	0.622047	0.993711	0.786216	1
						ASV_38+ASV_68+ASV_90	0.622047	0.993711	0.786216	1
						ASV_38+ASV_68+ASV_96	0.622047	0.993711	0.786216	1
						ASV_38+ASV_68+ASV_166	0.622047	0.993711	0.786216	1
						ASV_38+ASV_68+ASV_195	0.622047	0.993711	0.786216	1
						ASV_38+ASV_68+ASV_392	0.622047	0.993711	0.786216	1
						ASV_38+ASV_68+ASV_393	0.622047	0.993711	0.786216	1
						ASV_38+ASV_76+ASV_185	0.622047	0.993711	0.786216	1
						ASV_38+ASV_76+ASV_200	0.622047	0.993711	0.786216	1
						ASV_38+ASV_76+ASV_393	0.622047	0.993711	0.786216	1
						ASV_38+ASV_79+ASV_185	0.622047	0.993711	0.786216	1
						ASV_38+ASV_79+ASV_200	0.622047	0.993711	0.786216	1
						ASV_38+ASV_79+ASV_393	0.622047	0.993711	0.786216	1
						ASV_38+ASV_90+ASV_185	0.622047	0.993711	0.786216	1
						ASV_38+ASV_90+ASV_200	0.622047	0.993711	0.786216	1
						ASV_38+ASV_90+ASV_393	0.622047	0.993711	0.786216	1
						ASV_38+ASV_96+ASV_185	0.622047	0.993711	0.786216	1
						ASV_38+ASV_96+ASV_200	0.622047	0.993711	0.786216	1
						ASV_38+ASV_96+ASV_393	0.622047	0.993711	0.786216	1
						ASV_38+ASV_166+ASV_185	0.622047	0.993711	0.786216	1
						ASV_38+ASV_166+ASV_200	0.622047	0.993711	0.786216	1
						ASV_38+ASV_166+ASV_393	0.622047	0.993711	0.786216	1
						ASV_38+ASV_185	0.622047	0.993711	0.786216	1
						ASV_38+ASV_185+ASV_195	0.622047	0.993711	0.786216	1
						ASV_38+ASV_185+ASV_392	0.622047	0.993711	0.786216	1
						ASV_38+ASV_195+ASV_200	0.622047	0.993711	0.786216	1
						ASV_38+ASV_195+ASV_393	0.622047	0.993711	0.786216	1
						ASV_38+ASV_200	0.622047	0.993711	0.786216	1
						ASV_38+ASV_200+ASV_392	0.622047	0.993711	0.786216	1
						ASV_38+ASV_392+ASV_393	0.622047	0.993711	0.786216	1
						ASV_38+ASV_393	0.622047	0.993711	0.786216	1
						ASV_68	0.622047	0.993711	0.786216	1
						ASV_68+ASV_76	0.622047	0.993711	0.786216	1
						ASV_68+ASV_76+ASV_79	0.622047	0.993711	0.786216	1
						ASV_68+ASV_76+ASV_90	0.622047	0.993711	0.786216	1
						ASV_68+ASV_76+ASV_96	0.622047	0.993711	0.786216	1
						ASV_68+ASV_76+ASV_166	0.622047	0.993711	0.786216	1
						ASV_68+ASV_76+ASV_195	0.622047	0.993711	0.786216	1
						ASV_68+ASV_76+ASV_392	0.622047	0.993711	0.786216	1
						ASV_68+ASV_76+ASV_393	0.622047	0.993711	0.786216	1
						ASV_68+ASV_79	0.622047	0.993711	0.786216	1
						ASV_68+ASV_79+ASV_90	0.622047	0.993711	0.786216	1
						ASV_68+ASV_79+ASV_96	0.622047	0.993711	0.786216	1
						ASV_68+ASV_79+ASV_166	0.622047	0.993711	0.786216	1
						ASV_68+ASV_79+ASV_195	0.622047	0.993711	0.786216	1
						ASV_68+ASV_79+ASV_392	0.622047	0.993711	0.786216	1
						ASV_68+ASV_79+ASV_393	0.622047	0.993711	0.786216	1
						ASV_68+ASV_90	0.622047	0.993711	0.786216	1
						ASV_68+ASV_90+ASV_96	0.622047	0.993711	0.786216	1
						ASV_68+ASV_90+ASV_166	0.622047	0.993711	0.786216	1
						ASV_68+ASV_90+ASV_195	0.622047	0.993711	0.786216	1
						ASV_68+ASV_90+ASV_392	0.622047	0.993711	0.786216	1
						ASV_68+ASV_90+ASV_393	0.622047	0.993711	0.786216	1
						ASV_68+ASV_96	0.622047	0.993711	0.786216	1
						ASV_68+ASV_96+ASV_166	0.622047	0.993711	0.786216	1
						ASV_68+ASV_96+ASV_195	0.622047	0.993711	0.786216	1
						ASV_68+ASV_96+ASV_392	0.622047	0.993711	0.786216	1
						ASV_68+ASV_96+ASV_393	0.622047	0.993711	0.786216	1
						ASV_68+ASV_166	0.622047	0.993711	0.786216	1
						ASV_68+ASV_166+ASV_195	0.622047	0.993711	0.786216	1
						ASV_68+ASV_166+ASV_392	0.622047	0.993711	0.786216	1
						ASV_68+ASV_166+ASV_393	0.622047	0.993711	0.786216	1
						ASV_68+ASV_195	0.622047	0.993711	0.786216	1
						ASV_68+ASV_195+ASV_392	0.622047	0.993711	0.786216	1
						ASV_68+ASV_195+ASV_393	0.622047	0.993711	0.786216	1
						ASV_68+ASV_392	0.622047	0.993711	0.786216	1
						ASV_68+ASV_392+ASV_393	0.622047	0.993711	0.786216	1
						ASV_68+ASV_393	0.622047	0.993711	0.786216	1
						ASV_76+ASV_79+ASV_185	0.622047	0.993711	0.786216	1
						ASV_76+ASV_79+ASV_200	0.622047	0.993711	0.786216	1
						ASV_76+ASV_79+ASV_393	0.622047	0.993711	0.786216	1
						ASV_76+ASV_90+ASV_185	0.622047	0.993711	0.786216	1
						ASV_76+ASV_90+ASV_200	0.622047	0.993711	0.786216	1
						ASV_76+ASV_90+ASV_393	0.622047	0.993711	0.786216	1
						ASV_76+ASV_96+ASV_185	0.622047	0.993711	0.786216	1
						ASV_76+ASV_96+ASV_200	0.622047	0.993711	0.786216	1
						ASV_76+ASV_96+ASV_393	0.622047	0.993711	0.786216	1
						ASV_76+ASV_166+ASV_185	0.622047	0.993711	0.786216	1
						ASV_76+ASV_166+ASV_200	0.622047	0.993711	0.786216	1
						ASV_76+ASV_166+ASV_393	0.622047	0.993711	0.786216	1
						ASV_76+ASV_185	0.622047	0.993711	0.786216	1
						ASV_76+ASV_185+ASV_195	0.622047	0.993711	0.786216	1
						ASV_76+ASV_185+ASV_392	0.622047	0.993711	0.786216	1
						ASV_76+ASV_195+ASV_200	0.622047	0.993711	0.786216	1
						ASV_76+ASV_195+ASV_393	0.622047	0.993711	0.786216	1
						ASV_76+ASV_200	0.622047	0.993711	0.786216	1
						ASV_76+ASV_200+ASV_392	0.622047	0.993711	0.786216	1
						ASV_76+ASV_392+ASV_393	0.622047	0.993711	0.786216	1
						ASV_76+ASV_393	0.622047	0.993711	0.786216	1
						ASV_79+ASV_90+ASV_185	0.622047	0.993711	0.786216	1
						ASV_79+ASV_90+ASV_200	0.622047	0.993711	0.786216	1
						ASV_79+ASV_90+ASV_393	0.622047	0.993711	0.786216	1
						ASV_79+ASV_96+ASV_185	0.622047	0.993711	0.786216	1
						ASV_79+ASV_96+ASV_200	0.622047	0.993711	0.786216	1
						ASV_79+ASV_96+ASV_393	0.622047	0.993711	0.786216	1
						ASV_79+ASV_166+ASV_185	0.622047	0.993711	0.786216	1
						ASV_79+ASV_166+ASV_200	0.622047	0.993711	0.786216	1
						ASV_79+ASV_166+ASV_393	0.622047	0.993711	0.786216	1
						ASV_79+ASV_185	0.622047	0.993711	0.786216	1
						ASV_79+ASV_185+ASV_195	0.622047	0.993711	0.786216	1
						ASV_79+ASV_185+ASV_392	0.622047	0.993711	0.786216	1
						ASV_79+ASV_195+ASV_200	0.622047	0.993711	0.786216	1
						ASV_79+ASV_195+ASV_393	0.622047	0.993711	0.786216	1
						ASV_79+ASV_200	0.622047	0.993711	0.786216	1
						ASV_79+ASV_200+ASV_392	0.622047	0.993711	0.786216	1
						ASV_79+ASV_392+ASV_393	0.622047	0.993711	0.786216	1
						ASV_79+ASV_393	0.622047	0.993711	0.786216	1
						ASV_90+ASV_96+ASV_185	0.622047	0.993711	0.786216	1
						ASV_90+ASV_96+ASV_200	0.622047	0.993711	0.786216	1
						ASV_90+ASV_96+ASV_393	0.622047	0.993711	0.786216	1
						ASV_90+ASV_166+ASV_185	0.622047	0.993711	0.786216	1
						ASV_90+ASV_166+ASV_200	0.622047	0.993711	0.786216	1
						ASV_90+ASV_166+ASV_393	0.622047	0.993711	0.786216	1
						ASV_90+ASV_185	0.622047	0.993711	0.786216	1
						ASV_90+ASV_185+ASV_195	0.622047	0.993711	0.786216	1
						ASV_90+ASV_185+ASV_392	0.622047	0.993711	0.786216	1
						ASV_90+ASV_195+ASV_200	0.622047	0.993711	0.786216	1
						ASV_90+ASV_195+ASV_393	0.622047	0.993711	0.786216	1
						ASV_90+ASV_200	0.622047	0.993711	0.786216	1
						ASV_90+ASV_200+ASV_392	0.622047	0.993711	0.786216	1
						ASV_90+ASV_392+ASV_393	0.622047	0.993711	0.786216	1
						ASV_90+ASV_393	0.622047	0.993711	0.786216	1
						ASV_96+ASV_166+ASV_185	0.622047	0.993711	0.786216	1
						ASV_96+ASV_166+ASV_200	0.622047	0.993711	0.786216	1
						ASV_96+ASV_166+ASV_393	0.622047	0.993711	0.786216	1
						ASV_96+ASV_185	0.622047	0.993711	0.786216	1
						ASV_96+ASV_185+ASV_195	0.622047	0.993711	0.786216	1
						ASV_96+ASV_185+ASV_392	0.622047	0.993711	0.786216	1
						ASV_96+ASV_195+ASV_200	0.622047	0.993711	0.786216	1
						ASV_96+ASV_195+ASV_393	0.622047	0.993711	0.786216	1
						ASV_96+ASV_200	0.622047	0.993711	0.786216	1
						ASV_96+ASV_200+ASV_392	0.622047	0.993711	0.786216	1
						ASV_96+ASV_392+ASV_393	0.622047	0.993711	0.786216	1
						ASV_96+ASV_393	0.622047	0.993711	0.786216	1
						ASV_166+ASV_185	0.622047	0.993711	0.786216	1
						ASV_166+ASV_185+ASV_195	0.622047	0.993711	0.786216	1
						ASV_166+ASV_185+ASV_392	0.622047	0.993711	0.786216	1
						ASV_166+ASV_195+ASV_200	0.622047	0.993711	0.786216	1
						ASV_166+ASV_195+ASV_393	0.622047	0.993711	0.786216	1
						ASV_166+ASV_200	0.622047	0.993711	0.786216	1
						ASV_166+ASV_200+ASV_392	0.622047	0.993711	0.786216	1
						ASV_166+ASV_392+ASV_393	0.622047	0.993711	0.786216	1
						ASV_166+ASV_393	0.622047	0.993711	0.786216	1
						ASV_185	0.622047	0.993711	0.786216	1
						ASV_185+ASV_195	0.622047	0.993711	0.786216	1
						ASV_185+ASV_195+ASV_392	0.622047	0.993711	0.786216	1
						ASV_185+ASV_392	0.622047	0.993711	0.786216	1
						ASV_195+ASV_200	0.622047	0.993711	0.786216	1
						ASV_195+ASV_200+ASV_392	0.622047	0.993711	0.786216	1
						ASV_195+ASV_392+ASV_393	0.622047	0.993711	0.786216	1
						ASV_195+ASV_393	0.622047	0.993711	0.786216	1
						ASV_200	0.622047	0.993711	0.786216	1
						ASV_200+ASV_392	0.622047	0.993711	0.786216	1
						ASV_392+ASV_393	0.622047	0.993711	0.786216	1
						ASV_393	0.622047	0.993711	0.786216	1
						ASV_2+ASV_9+ASV_28	0.625498	0.987421	0.785894	0.54
						ASV_2+ASV_9+ASV_68	0.625498	0.987421	0.785894	0.515
						ASV_2+ASV_9+ASV_185	0.625498	0.987421	0.785894	0.54
						ASV_2+ASV_9+ASV_200	0.625498	0.987421	0.785894	0.505
						ASV_2+ASV_9+ASV_393	0.625498	0.987421	0.785894	0.515
						ASV_2+ASV_9+ASV_398	0.632653	0.974843	0.785326	0.12
						ASV_1+ASV_2+ASV_28	0.623016	0.987421	0.784334	0.74
						ASV_1+ASV_2+ASV_68	0.623016	0.987421	0.784334	0.75
						ASV_1+ASV_2+ASV_185	0.623016	0.987421	0.784334	0.74
						ASV_1+ASV_2+ASV_200	0.623016	0.987421	0.784334	0.72
						ASV_1+ASV_2+ASV_393	0.623016	0.987421	0.784334	0.75
						ASV_2+ASV_4+ASV_28	0.623016	0.987421	0.784334	0.74
						ASV_2+ASV_4+ASV_68	0.623016	0.987421	0.784334	0.75
						ASV_2+ASV_4+ASV_185	0.623016	0.987421	0.784334	0.74
						ASV_2+ASV_4+ASV_200	0.623016	0.987421	0.784334	0.72
						ASV_2+ASV_4+ASV_393	0.623016	0.987421	0.784334	0.75
						ASV_2+ASV_5+ASV_28	0.623016	0.987421	0.784334	0.74
						ASV_2+ASV_5+ASV_68	0.623016	0.987421	0.784334	0.75
						ASV_2+ASV_5+ASV_185	0.623016	0.987421	0.784334	0.74
						ASV_2+ASV_5+ASV_200	0.623016	0.987421	0.784334	0.72
						ASV_2+ASV_5+ASV_393	0.623016	0.987421	0.784334	0.75
						ASV_2+ASV_26+ASV_28	0.623016	0.987421	0.784334	0.74
						ASV_2+ASV_26+ASV_68	0.623016	0.987421	0.784334	0.75
						ASV_2+ASV_26+ASV_185	0.623016	0.987421	0.784334	0.74
						ASV_2+ASV_26+ASV_200	0.623016	0.987421	0.784334	0.72
						ASV_2+ASV_26+ASV_393	0.623016	0.987421	0.784334	0.75
						ASV_2+ASV_28	0.623016	0.987421	0.784334	0.74
						ASV_2+ASV_28+ASV_31	0.623016	0.987421	0.784334	0.74
						ASV_2+ASV_28+ASV_32	0.623016	0.987421	0.784334	0.74
						ASV_2+ASV_28+ASV_34	0.623016	0.987421	0.784334	0.74
						ASV_2+ASV_28+ASV_38	0.623016	0.987421	0.784334	0.74
						ASV_2+ASV_28+ASV_76	0.623016	0.987421	0.784334	0.74
						ASV_2+ASV_28+ASV_79	0.623016	0.987421	0.784334	0.74
						ASV_2+ASV_28+ASV_90	0.623016	0.987421	0.784334	0.74
						ASV_2+ASV_28+ASV_96	0.623016	0.987421	0.784334	0.74
						ASV_2+ASV_28+ASV_166	0.623016	0.987421	0.784334	0.74
						ASV_2+ASV_28+ASV_185	0.623016	0.987421	0.784334	0.74
						ASV_2+ASV_28+ASV_195	0.623016	0.987421	0.784334	0.74
						ASV_2+ASV_28+ASV_392	0.623016	0.987421	0.784334	0.74
						ASV_2+ASV_31+ASV_68	0.623016	0.987421	0.784334	0.75
						ASV_2+ASV_31+ASV_185	0.623016	0.987421	0.784334	0.74
						ASV_2+ASV_31+ASV_200	0.623016	0.987421	0.784334	0.72
						ASV_2+ASV_31+ASV_393	0.623016	0.987421	0.784334	0.75
						ASV_2+ASV_32+ASV_68	0.623016	0.987421	0.784334	0.75
						ASV_2+ASV_32+ASV_185	0.623016	0.987421	0.784334	0.74
						ASV_2+ASV_32+ASV_200	0.623016	0.987421	0.784334	0.72
[truncated: 28,298 more rows]

## Sheet: Supplemental Table 6
Supplemental Table 6: Summary of all taxa changed by morphine and their notable features depicted from Figures 2 and 3.
A. Microbiota altered by chronic morphine exposure (ordered from most to least abundant taxa in each subsection).
Altered Taxa	Morphine Exposure1	Timepoint	Notable Feature(s)
Production of short-chain fatty acids (butyrate, acetate, propionate, valerate)
Muribaculaceae (ASV_1)	↑	Late, Post	Dominant member of mouse gut microbiota (Lagkouvardos et al., 2016; Ormerod et al., 2016)
			Potentially produces propionate (Smith et al., 2021)
Clostridiales (ASV_26)	↓	Mid, Late, Post	Potentially produces butyrate based on taxa (Amiri et al., 2022)
	+	After Morphine Exposure	Commensal Clostridia maintain gut homeostasis (Lopetuso et al., 2013)
Akkermansia muciniphila (ASV_2)	↓	Post	Produces Acetate (Rivière et al., 2016)
			Modulates immune responses and gut homeostasis (Cani, 2017; Depommier et al., 2019; Everard et al., 2013; Si et al., 2022; Hou et al., 2021)
Bacteroides (ASV_4)	↓	Mid, Late, Post	Can produce acetate, propionate, butyrate, valerate (Chen et al., 2020)
			Associated with gut mucosa and dominant commensal in gut microbiota (Zafar et al., 2021)
			Participate in bile acid deconjugation (Walsh and Levine, 1975)
Lachnospiraceae (ASV_32)	↓	Early, Mid, Late, Post	Potentially produces acetate, propionate, butyrate, and valerate (Amiri et al., 2022; Abdugheni et al., 2022); produces Trimethylamine (TMA) ( Nogal et al., 2021)
			Commensal Clostridia maintain gut homeostasis (Lopetuso et al., 2013)
Mollicutes RF39 (ASV_28)	↓	Late, Post	Likely produces acetate; Inversely correlated with inflammation and BMI (Shi et al., 2021; Yu et al., 2021)
Coprococcus (ASV_96)	↓	Late, Post	Produces acetate and butyrate (Amiri et al., 2022; Nogal et al., 2021; Pryde et al., 2002)
Ruminococcus (ASV_90)	↓	Mid, Late, Post	Produces acetate, and likely butyrate based on taxa (Amiri et al., 2022)
Ruminococcaceae (ASV_79)	0	After Morphine Exposure	Major producer of acetate (Rey et al., 2010), potentially produces butyrate based on taxa (Amiri et al., 2022)
Clostridium (ASV_68)	↑	Early	Potentially produces butyrate based on taxa (Amiri et al., 2022)
	0	After Morphine Exposure	Commensal Clostridia maintain gut homeostasis (Lopetuso et al., 2013)
Parabacteroides (ASV_66)	↑	Late, Post	Produces acetate, propionate, butyrate; Regulates immune system and host metabolism; Participates in bile acid metabolism (Cui et al., 2022)
Roseburia (ASV_119)	↓	Post	Acetate and butyrate production (Scott et al., 2013)
Odoribacter (ASV_189)	M	All Morphine	Produces acetate, propionate and butyrate (Werner et al., 1975); Inversely correlated with gut inflammation (Hiippala et al., 2020; Xia et al., 2022)
Lachnospiraceae Clostridium (ASV_399)	↓	Early, Mid, Late, Post	Produces acetate and butyrate based on taxa (Vacca et al., 2020; Amiri et al., 2022; Ge et al., 2022)
			Commensal Clostridia maintain gut homeostasis (Lopetuso et al., 2013)
Blautia (ASV_398)	↑	Early, Mid, Late	Produces acetate (potential co-metabolism feeding for butyrate-producers, as with Bacteroides) (Klaring, 2015)
	M	All Morphine
Butyricicoccus (ASV_522)	↓	Early, Mid, Late	Produces butyrate (Boesmans et al., 2018; Eeckhaut et al., 2013; Geirnaert et al., 2017; Amiri et al., 2022)
			Associated with gut mucosa (Nava and Stappenbeck, 2011; Geirnaert et al., 2015)
			Intestinal barrier function (Devriese et al., 2016)
Anaerotruncus (ASV_588)	↓	Mid, Late, Post	Degrades mucin (Raimondi et al., 2021; Lau et al., 2005; Togo et al., 2019)
			Produces acetate and butyrate (Yang et al., 2017)
Anaerofustis (ASV_779)	I	All Morphine + Post, Mid + Late	Produces acetate and butyrate (Finegold et al., 2004)
			Elevated abundance in ulcerative colitis and multiple sclerosis (Forbes et al., 2018)
			Potential role in susceptibility to major depressive disorder (Zhang et al., 2019)
Linked to mitigating or exacerbating intestinal inflammation
Allobaculum (ASV_9)	↑	Early, Mid, Late, Post	Degrades mucin (van Muijlwijk et al., 2021)
	0	After Morphine Exposure	Linked to intestinal inflammation (Rice et al., 2022)
Oscillospira (ASV_38)	↓	Mid, Late, Post	Correlated with chronic constipation; Inversely correlated with inflammation (Yang et al., 2021)
	+	After Morphine Exposure
Lactobacillus (ASV_5)	↑	Early	Supplementation modestly attenuates antinociceptive tolerance by mitigating inflammatory responses; Produced SCFAs (Zhang et al., 2019; LeBlanc et al., 2017)
Prevotella (ASV_30)	↑	Late, Post	Pathobiont; Linked to gut inflammation (Meng et al., 2013; Larsen, 2017)
Anaeroplasma (ASV_31)	↓	Early, Mid, Late, Post	Linked to intestinal inflammation (Beller et al., 2020; Gates et al., 2023)
Adlercreutzia (ASV_166)	↑	Early, Mid, Late, Post	Possess anti-inflammatory properties (Oñate et al., 2023)
	0	After Morphine Exposure
Erysipelotrichaceae (ASV_200)	↑	Late	Linked to gut inflammatory conditions (Kaakoush 2015)
	+	After Morphine Exposure
Mogibacteriaceae (ASV_195)	↑	Early, Mid	Associated with gut mucosa; Linked to colorectal cancer (Huo et al., 2022)
Dehalobacterium (ASV_185)	↓	Mid	Linked to gut inflammation, permeability, and altered behavior in a model of ASD (Coretti et al., 2017)
Alphaproteobacteria (ASV_333)	↑	Late, Post	Linked to inflammation (Rizzatti et al., 2017)
			Linked to cocaine-induced addiction-like behaviors in mice (Cuesta et al., 2022)
Alphaproteobacteria RF32 (ASV_474)	↑	Late, Post	Correlated with colonic damage and inflammation (Castro-Mejía et al., 2016)
	I	Mid + Late	Inversely correlated with major depressive severity (Liśkiewicz et al., 2021) and serotonin in a model of PTSD (Zhou et al., 2020)
Coprobacillus (ASV_350)	+	After Morphine Exposure	Correlated with leptin in controlling obesity (anti-inflammatory) (Bagheri et al., 2022; Tang et al., 2020)
Candidatus Arthromitus (ASV_427)	I	All Morphine + Post, Mid + Late	Linked to inflammation (Yang et al., 2018)
	M	All Morphine	Controversial taxonomic assignment (Thompson et al., 2012)
Peptococcaceae (ASV_705)	+	After Morphine Exposure	Linked to intestinal inflammation and obesity (Kalinkovich et al., 2019; Clarke et al., 2013)
	I	All Morphine + Post, Mid + Late
Bilophila (ASV_791)	+	After Morphine Exposure	Produces hydrogen sulfide (contributes to inflammation) (Murros, 2022; Berry and Reinisch, 2013)
	I	Mid + Late	Potential role in various psychiatric disorders (Soltysova et al., 2022; Caso et al., 2021)
Streptococcus (ASV_869)	Hub	After Morphine Exposure	Linked to inflammation (Sayols-Baixeras et al., 2023; Tan et al., 2022)
F16 (ASV_1026)	I	Post, Mid + Late	Linked to gut dysbiosis and inflammation (Jakobsson et al., 2015; Kuehbacher et al., 2008)
			Linked to cognitive impairment (Lu et al., 2021)
			Associated with high addiction index (Suess et al., 2021)
Alistipes (ASV_4456)	I	All Morphine + Post, Mid + Late	Linked to intestinal inflammation (Parker et al., 2020)
	M	All Morphine
Ralstonia (ASV_1308)	I	Mid + Late	Linked to intestinal inflammation (Kim et al., 2021; Udayappan et al., 2017)
	M	All Morphine
Sporobacter (ASV_2283)	I	Post	Linked to various inflammatory conditions (He et al., 2022)
Rhodococcus (ASV_1977)	I	All Morphine, Mid + Late	Linked to various gut inflammatory conditions (Forbes et al., 2016 Guerrero et al., 2014; Darrah et al., 2004)
Caulobacteraceae (ASV_4622)	I	All Morphine, Mid + Late	Associated with gut mucosa in colorectal cancer (Zhang et al., 2021)
Rubrobacter (ASV_3508)	I	Post	Associated with intestinal inflammation (Sun et al., 2022)
Associated with neurobiological or psychiatric disorders
Turicibacter (ASV_10)	0	After Morphine Exposure	Participate in bile acid deconjugation (Lynch et al., 2023)
			Interacts with gut-derived serotonin (Hoffman et al., 2020)
Peptostreptococcaceae (ASV_72)	↓	Post	Tryptophan metabolism and intestinal barrier function (Wlodarska et al., 2017; Li et al., 2021)
			Anxiety and depressive disorders (Knuesel and Mohajeri, 2022; Chung et al., 2019; Taylor et al., 2019)
Desulfovibrionaceae (ASV_349)	+	After Morphine Exposure	Pathobiont; Correlates with severity of Parkinson’s Disease (Singh et al., 2023; Murros et al., 2021; Sampson et al., 2016; Caputi et al., 2018; Berry and Reinisch, 2013)
	I	All Morphine + Post, Mid + Late
Sphingomonas (ASV_1490)	I	Mid + Late	Correlated with Alzheimer’s Disease (Zhou et al., 2021)
	M	All Morphine
Bradyrhizobiaceae (ASV_2160)	I	All Morphine, Mid + Late	Linked to Parkinson’s Disease; Associated with degree of constipation (Hashish et al., 2023; Scheperjans et al., 2015)
Barnesiella (ASV_11325)	I	All Morphine + Post, Mid + Late	Linked to cognitive function and immunoregulation (Meyer et al., 2022)
Other
Bacteroidales (ASV_107)	+	After Morphine Exposure	Associated with gut mucosa (Comelli et al., 2008; Hooper et al., 2001)
			Species can be beneficial or pathobiontic (Mazmanian et al., 2005; Bloom et al., 2011; Nell et al., 2010)
Coriobacteriaceae (ASV_236)	↑	Early, Mid	Associated with gut mucosa; Pathobiont; Participates in bile acid metabolism (Clavel et al., 2014; Turnbaugh , 2012)
	M	All Morphine
Staphylococcus (ASV_519)	↓	Mid	Grooming? (Tavakkol et al., 2010)
	M	All Morphine
Methylobacterium (ASV_890)	↑	Mid	Drinking water? (Rice et al., 2000)
	0	After Morphine Exposure
Cupriavidus (ASV_836)	↓	Mid, Late	Drinking water? (Inkster et al., 2022)
	M	All Morphine
Delftia (ASV_1257)	M	All Morphine	Grooming? (Ohkubo et al., 2021)
Methylobacteriaceae (ASV_1168)	I	All Morphine, Mid + Late	Drinking water? (Rice et al., 2000)
	I	All Morphine, Mid + Late	Potential pathogen (Mwanza et al., 2022)
Burkholderia (ASV_1302)	I	Mid + Late	Potential pathogen (Lankelma et al., 2017)
Chitinophaga (ASV_2909)	I	All Morphine, Mid + Late	Endohyphal bacterium with fungi (Shaffer et al., 2017)
Helicobacter (ASV_893)	I	Post	Associated with immunomodulation; Human pathogen (Sitkin et al., 2022; Fakharian et al., 2022)
1↑, ↓: Biomarker of morphine exposure (increased or decreased abundance relative to pre-morphine); I: Indicator taxa of morphine exposure; +,0: Differential network association after morphine exposure; M: Predictive modelling of morphine exposure; Bolded taxa altered by morphine exposure shared in the present study with previously published preclinical studies in Supplemental Table 8.
References
Zhang L, Meng J, Ban Y, Jalodia R, Chupikova I, Fernandez I, Brito N,U, Abreu MT, Ramakrishnan S, Roy S. Morphine tolerance is attenuated in germfree mice and reversed by probiotics, implicating the role of gut microbiome. Proc Natl Acad Sci U S A. 2019;116(27):13523-32. Epub 20190617. doi: 10.1073/pnas.1901182116. PubMed PMID: 31209039; PMCID: PMC6613141.
Meng J, Yu H, Ma J, Wang J, Banerjee S, Charboneau R, Barke RA, Roy S. Morphine induces bacterial translocation in mice by compromising intestinal barrier function in a TLR-dependent manner. PLoS One. 2013;8(1):e54040. Epub 20130118. doi: 10.1371/journal.pone.0054040. PubMed PMID: 23349783; PMCID: PMC3548814.
Depommier C, Everard A, Druart C, Plovier H, Van Hul M, Vieira-Silva S, Falony G, Raes J, Maiter D, Delzenne NM, de Barsy M, Loumaye A, Hermans MP, Thissen JP, de Vos WM, Cani PD. Supplementation with Akkermansia muciniphila in overweight and obese human volunteers: a proof-of-concept exploratory study. Nat Med. 2019;25(7):1096-103. Epub 20190701. doi: 10.1038/s41591-019-0495-2. PubMed PMID: 3126…
Cani PD, de Vos WM. Next-Generation Beneficial Microbes: The case of Akkermansia muciniphila. Front Microbiol. 2017;8:1765. Epub 20170922. doi: 10.3389/fmicb.2017.01765. PubMed PMID: 29018410; PMCID: PMC5614963.
Hiippala K, Barreto G, Burrello C, Diaz-Basabe A, Suutarinen M, Kainulainen V, Bowers JR, Lemmer D, Engelthaler DM, Eklund KK, Facciotti F, Satokari R. Novel Odoribacter splanchnicus strain and its outer membrane vesicles exert immunoregulatory cffects in vitro. Front Microbiol. 2020;11:575455. Epub 20201112. doi: 10.3389/fmicb.2020.575455. PubMed PMID: 33281770; PMCID: PMC7689251.
Xia J, Lv L, Liu B, Wang S, Zhang S, Wu Z, Yang L, Bian X, Wang Q, Wang K, Zhuge A, Li S, Yan R, Jiang H, Xu K, Li L. Akkermansia muciniphila ameliorates acetaminophen-Induced liver injury by regulating gut microbial composition and metabolism. Microbiol Spectr. 2022;10(1):e0159621. Epub 20220202. doi: 10.1128/spectrum.01596-21. PubMed PMID: 35107323; PMCID: PMC8809353.
Murros KE, Huynh VA, Takala TM, Saris PEJ. Desulfovibrio bacteria are associated with Parkinson's Disease. Front Cell Infect Microbiol. 2021;11:652617. Epub 20210503. doi: 10.3389/fcimb.2021.652617. PubMed PMID: 34012926; PMCID: PMC8126658.
Sampson TR, Debelius JW, Thron T, Janssen S, Shastri GG, Ilhan ZE, Challis C, Schretter CE, Rocha S, Gradinaru V, Chesselet MF, Keshavarzian A, Shannon KM, Krajmalnik-Brown R, Wittung-Stafshede P, Knight R, Mazmanian SK. Gut microbiota regulate motor deficits and neuroinflammation in a model of Parkinson's disease. Cell. 2016;167(6):1469-80 e12. Epub 2016/12/03. doi: 10.1016/j.cell.2016.11.018. P…
Caputi V, Giron MC. Microbiome-gut-brain axis and toll-Like receptors in Parkinson's disease. Int J Mol Sci. 2018;19(6). Epub 2018/06/09. doi: 10.3390/ijms19061689. PubMed PMID: 29882798; PMCID: PMC6032048.
Larsen JM. The immune response to Prevotella bacteria in chronic inflammatory disease. Immunology. 2017 Aug;151(4):363-374. doi: 10.1111/imm.12760. Epub 2017 Jun 20. PMID: 28542929; PMCID: PMC5506432.
Sun X,Cui Q, Ni J, Liu X, Zhu J, Zhou T, Huang H, OuYang K, Wu Y, Yang Z.2023.Retracted and Republished from: “Gut Microbiota Mediates the Therapeutic Effect of Monoclonal Anti-TLR4 Antibody on Acetaminophen-Induced Acute Liver Injury in Mice”. Microbiol Spectr11:e04715-22.https://doi.org/10.1128/spectrum.04715-22
Yang J, Li Y, Wen Z, Liu W, Meng L, Huang H. Oscillospira - a candidate for the next-generation probiotics. Gut Microbes. 2021 Jan-Dec;13(1):1987783. doi: 10.1080/19490976.2021.1987783. PMID: 34693878; PMCID: PMC8547878.
Vacca M, Celano G, Calabrese FM, Portincasa P, Gobbetti M, De Angelis M. The Controversial Role of Human Gut Lachnospiraceae. Microorganisms. 2020 Apr 15;8(4):573. doi: 10.3390/microorganisms8040573. PMID: 32326636; PMCID: PMC7232163.
Wlodarska M, Luo C, Kolde R, d'Hennezel E, Annand JW, Heim CE, Krastel P, Schmitt EK, Omar AS, Creasey EA, Garner AL, Mohammadi S, O'Connell DJ, Abubucker S, Arthur TD, Franzosa EA, Huttenhower C, Murphy LO, Haiser HJ, Vlamakis H, Porter JA, Xavier RJ. Indoleacrylic Acid Produced by Commensal Peptostreptococcus Species Suppresses Inflammation. Cell Host Microbe. 2017 Jul 12;22(1):25-37.e6. doi: 1…
Li X, Zhang B, Hu Y, Zhao Y. New Insights Into Gut-Bacteria-Derived Indole and Its Derivatives in Intestinal and Liver Diseases. Front Pharmacol. 2021 Dec 13;12:769501. doi: 10.3389/fphar.2021.769501. PMID: 34966278; PMCID: PMC8710772.
Jakobsson HE, Rodríguez-Piñeiro AM, Schütte A, Ermund A, Boysen P, Bemark M, Sommer F, Bäckhed F, Hansson GC, Johansson ME. The composition of the gut microbiota shapes the colon mucus barrier. EMBO Rep. 2015 Feb;16(2):164-77. doi: 10.15252/embr.201439263. Epub 2014 Dec 18. PMID: 25525071; PMCID: PMC4328744.
Kuehbacher T, Rehman A, Lepage P, Hellmig S, Fölsch UR, Schreiber S, Ott SJ. Intestinal TM7 bacterial phylogenies in active inflammatory bowel disease. J Med Microbiol. 2008 Dec;57(Pt 12):1569-1576. doi: 10.1099/jmm.0.47719-0. PMID: 19018031.
Josué Castro-Mejía, Maja Jakesevic, Łukasz Krych, Dennis S. Nielsen, Lars H. Hansen, Bodil C. Sondergaard, Peter H. Kvist, Axel K. Hansen, Thomas L. Holm, "Treatment with a Monoclonal Anti-IL-12p40 Antibody Induces Substantial Gut Microbiota Changes in an Experimental Colitis Model", Gastroenterology Research and Practice, vol. 2016, Article ID 4953120, 12 pages, 2016. https://doi.org/10.1155/201…
Bloom SM, Bijanki VN, Nava GM, Sun L, Malvin NP, Donermeyer DL, Dunne WM Jr, Allen PM, Stappenbeck TS. Commensal Bacteroides species induce colitis in host-genotype-specific fashion in a mouse model of inflammatory bowel disease. Cell Host Microbe. 2011 May 19;9(5):390-403. doi: 10.1016/j.chom.2011.04.009. PMID: 21575910; PMCID: PMC3241010.
Nell, S., Suerbaum, S. & Josenhans, C. The impact of the microbiota on the pathogenesis of IBD: lessons from mouse infection models. Nat Rev Microbiol 8, 564–577 (2010). https://doi.org/10.1038/nrmicro2403
Singh SB, Carroll-Portillo A, Lin HC. Desulfovibrio in the Gut: The Enemy within? Microorganisms. 2023 Jul 7;11(7):1772. doi: 10.3390/microorganisms11071772. PMID: 37512944; PMCID: PMC10383351.
Thomas Clavel, Charles Desmarchelier, Dirk Haller, Philippe Gérard, Sascha Rohn, Patricia Lepage & Hannelore Daniel (2014) Intestinal microbiota in metabolic diseases, Gut Microbes, 5:4, 544-551, DOI: 10.4161/gmic.29331
Turnbaugh, P. Fat, bile and gut microbes. Nature 487, 47–48 (2012). https://doi.org/10.1038/487047a
Comelli EM, Simmering R, Faure M, Donnicola D, Mansourian R, Rochat F, Corthesy-Theulaz I, Cherbut C. Multifaceted transcriptional regulation of the murine intestinal mucus layer by endogenous microbiota. Genomics. 2008 Jan;91(1):70-7. doi: 10.1016/j.ygeno.2007.09.006. Epub 2007 Nov 26. PMID: 18035521.
Gerardo M. Nava & Thaddeus S. Stappenbeck (2011) Diversity of the autochthonous colonic microbiota, Gut Microbes, 2:2, 99-104, DOI: 10.4161/gmic.2.2.15416
Annelies Geirnaert, Jun Wang, Magali Tinck, Alix Steyaert, Pieter Van den Abbeele, Venessa Eeckhaut, Ramiro Vilchez-Vargas, Gwen Falony, Debby Laukens, Martine De Vos, Filip Van Immerseel, Jeroen Raes, Nico Boon, Tom Van de Wiele, Interindividual differences in response to treatment with butyrate-producing Butyricicoccus pullicaecorum 25–3T studied in an in vitro gut model, FEMS Microbiology Ecol…
Raimondi, S., Musmeci, E., Candeliere, F. et al. Identification of mucin degraders of the human gut microbiota. Sci Rep 11, 11094 (2021). https://doi.org/10.1038/s41598-021-90553-4
Lau SK, Woo PC, Woo GK, Fung AM, Ngan AH, Song Y, Liu C, Summanen P, Finegold SM, Yuen K. Bacteraemia caused by Anaerotruncus colihominis and emended description of the species. J Clin Pathol. 2006 Jul;59(7):748-52. doi: 10.1136/jcp.2005.031773. Epub 2006 Feb 7. PMID: 16467163; PMCID: PMC1860411.
Togo AH, Diop A, Dubourg G, Khelaifia S, Richez M, Armstrong N, Maraninchi M, Fournier PE, Raoult D, Million M. Anaerotruncus massiliensis sp. nov., a succinate-producing bacterium isolated from human stool from an obese patient after bariatric surgery. New Microbes New Infect. 2019 Jan 30;29:100508. doi: 10.1016/j.nmni.2019.01.004. PMID: 30891246; PMCID: PMC6403417.
Boesmans L, Valles-Colomer M, Wang J, Eeckhaut V, Falony G, Ducatelle R, Van Immerseel F, Raes J, Verbeke K. Butyrate Producers as Potential Next-Generation Probiotics: Safety Assessment of the Administration of Butyricicoccus pullicaecorum to Healthy Volunteers. mSystems. 2018 Nov 6;3(6):e00094-18. doi: 10.1128/mSystems.00094-18. PMID: 30417112; PMCID: PMC6222043.
Eeckhaut V, Machiels K, Perrier C, Romero C, Maes S, Flahou B, Steppe M, Haesebrouck F, Sas B, Ducatelle R, Vermeire S, Van Immerseel F. Butyricicoccus pullicaecorum in inflammatory bowel disease. Gut. 2013 Dec;62(12):1745-52. doi: 10.1136/gutjnl-2012-303611. Epub 2012 Dec 22. PMID: 23263527.
Geirnaert, A., Calatayud, M., Grootaert, C. et al. Butyrate-producing bacteria supplemented in vitro to Crohn’s disease patient microbiota increased butyrate production and enhanced intestinal epithelial barrier integrity. Sci Rep 7, 11450 (2017). https://doi.org/10.1038/s41598-017-11734-8
Yang T, Ahmari N, Schmidt JT, Redler T, Arocha R, Pacholec K, Magee KL, Malphurs W, Owen JL, Krane GA, Li E, Wang GP, Vickroy TW, Raizada MK, Martyniuk CJ, Zubcevic J. Shifts in the Gut Microbiota Composition Due to Depleted Bone Marrow Beta Adrenergic Signaling Are Associated with Suppressed Inflammatory Transcriptional Networks in the Mouse Colon. Front Physiol. 2017 Apr 12;8:220. doi: 10.3389/…
Sarah Devriese, Venessa Eeckhaut, Annelies Geirnaert, Lien Van den Bossche, Pieter Hindryckx, Tom Van de Wiele, Filip Van Immerseel, Richard Ducatelle, Martine De Vos, Debby Laukens, Reduced Mucosa-associated Butyricicoccus Activity in Patients with Ulcerative Colitis Correlates with Aberrant Claudin-1 Expression, Journal of Crohn's and Colitis, Volume 11, Issue 2, February 2017, Pages 229–236, h…
Forbes JD, Van Domselaar G, Bernstein CN. The Gut Microbiota in Immune-Mediated Inflammatory Diseases. Front Microbiol. 2016 Jul 11;7:1081. doi: 10.3389/fmicb.2016.01081. PMID: 27462309; PMCID: PMC4939298.
Guerrero C, Tort J, Pérez J, Andrés M, Espejo E. Rhodococcus equi infection in a patient with Crohn's disease treated with infliximab. J Infect. 2015 Jun;70(6):689-90. doi: 10.1016/j.jinf.2014.12.008. Epub 2014 Dec 27. PMID: 25546345.
Patricia A. Darrah, Maria Chiara G. Monaco, Shruti Jain, Mary K. Hondalus, Douglas T. Golenbock, David M. Mosser; Innate Immune Responses to Rhodococcus equi4. J Immunol 1 August 2004; 173 (3): 1914–1924. https://doi.org/10.4049/jimmunol.173.3.1914
Berry D, Reinisch W. Intestinal microbiota: a source of novel biomarkers in inflammatory bowel diseases? Best Pract Res Clin Gastroenterol. 2013 Feb;27(1):47-58. doi: 10.1016/j.bpg.2013.03.005. PMID: 23768552.
Lagkouvardos, I., Pukall, R., Abt, B. et al. The Mouse Intestinal Bacterial Collection (miBC) provides host-specific insight into cultured diversity and functional potential of the gut microbiota. Nat Microbiol 1, 16131 (2016). Doi: 10.1038/nmicrobiol.2016.131.
Ormerod, K.L., Wood, D.L.A., Lachner, N. et al. Genomic characterization of the uncultured Bacteroidales family S24-7 inhabiting the guts of homeothermic animals. Microbiome 4, 36 (2016). Doi: 10.1186/s40168-016-0181-2.
Smith BJ, Miller RA, Schmidt TM. Muribaculaceae Genomes Assembled from Metagenomes Suggest Genetic Drivers of Differential Response to Acarbose Treatment in Mice. mSphere. 2021 Dec 22;6(6):e0085121. doi: 10.1128/msphere.00851-21. Epub 2021 Dec 1. PMID: 34851167; PMCID: PMC8636109.
Lopetuso, L.R., Scaldaferri, F., Petito, V. et al. Commensal Clostridia: leading players in the maintenance of gut homeostasis. Gut Pathog 5, 23 (2013). Doi: 10.1186/1757-4749-5-23.
van Muijlwijk GH, van Mierlo G, Jansen PWTC, Vermeulen M, Bleumink-Pluym NMC, Palm NW, van Putten JPM, de Zoete MR. Identification of Allobaculum mucolyticum as a novel human intestinal mucin degrader. Gut Microbes. 2021 Jan-Dec;13(1):1966278. doi: 10.1080/19490976.2021.1966278. PMID: 34455931; PMCID: PMC8409761.
Rice TA, Bielecka AA, Nguyen MT, Rosen CE, Song D, Sonnert ND, Yang Y, Cao Y, Khetrapal V, Catanzaro JR, Martin AL, Rashed SA, Leopold SR, Hao L, Yu X, van Dijk D, Ring AM, Flavell RA, de Zoete MR, Palm NW. Interspecies commensal interactions have nonlinear impacts on host immunity. Cell Host Microbe. 2022 Jul 13;30(7):988-1002.e6. doi: 10.1016/j.chom.2022.05.004. Epub 2022 May 30. PMID: 35640610…
Zafar H, Saier MH Jr. Gut Bacteroides species in health and disease. Gut Microbes. 2021 Jan-Dec;13(1):1-20. doi: 10.1080/19490976.2020.1848158. PMID: 33535896; PMCID: PMC7872030.
Lynch, J.B., Gonzalez, E.L., Choy, K. et al. Gut microbiota Turicibacter strains differentially modify bile acids and host lipids. Nat Commun 14, 3669 (2023). Doi: 10.1038/s41467-023-39403-7.
Hoffman, J.M., Margolis, K.G. Building community in the gut: a role for mucosal serotonin. Nat Rev Gastroenterol Hepatol 17, 6–8 (2020). Doi: 10.1038/s41575-019-0227-6.
Beller, A., Kruglov, A., Durek, P., von Goetze, V., Werner, K., Heinz, G. A., ... & Chang, H. D. (2020). Specific microbiota enhances intestinal IgA levels by inducing TGF‐β in T follicular helper cells of Peyer's patches in mice. European journal of immunology, 50(6), 783-794.
Gates TJ, Yuan C, Shetty M, Kaiser T, Nelson AC, Chauhan A, Starr TK, Staley C, Subramanian S. Fecal Microbiota Restoration Modulates the Microbiome in Inflammation-Driven Colorectal Cancer. Cancers (Basel). 2023 Apr 12;15(8):2260. doi: 10.3390/cancers15082260. PMID: 37190186; PMCID: PMC10137216.
Oñate FP, Chamignon C, Burz SD, Lapaque N, Monnoye M, Philippe C, Bredel M, Chêne L, Farin W, Paillarse JM, Boursier J, Ratziu V, Mousset PY, Doré J, Gérard P, Blottière HM. Adlercreutzia equolifaciens Is an Anti-Inflammatory Commensal Bacterium with Decreased Abundance in Gut Microbiota of Patients with Metabolic Liver Disease. Int J Mol Sci. 2023 Jul 31;24(15):12232. doi: 10.3390/ijms241512232.…
Kaakoush NO. Insights into the Role of Erysipelotrichaceae in the Human Host. Front Cell Infect Microbiol. 2015 Nov 20;5:84. doi: 10.3389/fcimb.2015.00084. PMID: 26636046; PMCID: PMC4653637.
Huo, R. X., Wang, Y. J., Hou, S. B., Wang, W., Zhang, C. Z., & Wan, X. H. (2022). Gut mucosal microbiota profiles linked to colorectal cancer recurrence. World journal of gastroenterology, 28(18), 1946.
Cuesta, S., Burdisso, P., Segev, A., Kourrich, S., & Sperandio, V. (2022). Gut colonization by Proteobacteria alters host metabolism and modulates cocaine neurobehavioral responses. Cell Host & Microbe, 30(11), 1615-1629.
Rizzatti, G., Lopetuso, L. R., Gibiino, G., Binda, C., & Gasbarrini, A. (2017). Proteobacteria: a common factor in human diseases. BioMed research international, 2017.
Tang, D., Wang, Y., Kang, W., Zhou, J., Dong, R., & Feng, Q. (2020). Chitosan attenuates obesity by modifying the intestinal microbiota and increasing serum leptin levels in mice. Journal of Functional Foods, 64, 103659.
Bagheri, S., Zolghadri, S., & Stanek, A. (2022). Beneficial effects of anti-inflammatory diet in modulating gut microbiota and controlling obesity. Nutrients, 14(19), 3985.
Yang L, Liu C, Zhao W, He C, Ding J, Dai R, Xu K, Xiao L, Luo L, Liu S, Li W, Meng H. 2018. Impaired Autophagy in Intestinal Epithelial Cells Alters Gut Microbiota and Host Immune Responses. Appl Environ Microbiol 84:e00880-18. doi: 10.1128/AEM.00880-18.
Thompson CL, Vier R, Mikaelyan A, Wienemann T, Brune A. 'Candidatus Arthromitus' revised: segmented filamentous bacteria in arthropod guts are members of Lachnospiraceae. Environ Microbiol. 2012 Jun;14(6):1454-65. doi: 10.1111/j.1462-2920.2012.02731.x. Epub 2012 Mar 21. PMID: 22436008.
Clarke, S. F., Murphy, E. F., O’Sullivan, O., Ross, R. P., O’Toole, P. W., Shanahan, F., & Cotter, P. D. (2013). Targeting the microbiota to address diet-induced obesity: a time dependent challenge. PloS one, 8(6), e65790.
Kalinkovich, A., & Livshits, G. (2019, December). A cross talk between dysbiosis and gut-associated immune system governs the development of inflammatory arthropathies. In Seminars in Arthritis and Rheumatism (Vol. 49, No. 3, pp. 474-484). WB Saunders.
Parker BJ, Wearsch PA, Veloo ACM, Rodriguez-Palacios A. The Genus Alistipes: Gut Bacteria With Emerging Implications to Inflammation, Cancer, and Mental Health. Front Immunol. 2020 Jun 9;11:906. doi: 10.3389/fimmu.2020.00906. PMID: 32582143; PMCID: PMC7296073.
Ohkubo, T., Matsumoto, Y., Cho, O., Ogasawara, Y., & Sugita, T. (2021). Delftia acidovorans secretes substances that inhibit the growth of Staphylococcus epidermidis through TCA cycle-triggered ROS production. Plos one, 16(7), e0253618.
Udayappan, Shanthadevi D., Petia Kovatcheva-Datchary, Guido J. Bakker, Stefan R. Havik, Hilde Herrema, Patrice D. Cani, Kristien E. Bouter et al. "Intestinal Ralstonia pickettii augments glucose intolerance in obesity." PLoS One 12, no. 11 (2017): e0181693.
Kim, Jung Min, John Hoon Rim, Da Hye Kim, Hye-Youn Kim, Sung Kyoung Choi, Dong Yun Kim, Yo Jun Choi, Seyoung Yu, Heon Yung Gee, and J. H. Cheon. "P157 microbiome analysis reveals that ralstonia is responsible for decreased renal function in patients with ulcerative colitis." Journal of Crohn's and Colitis 15, no. Supplement_1 (2021): S236-S238.
Zhou, Y., Wang, Y., Quan, M., Zhao, H., & Jia, J. (2021). Gut microbiota changes and their correlation with cognitive and neuropsychiatric symptoms in Alzheimer’s disease. Journal of Alzheimer's Disease, 81(2), 583-595.
He, D., Liu, L., Zhang, Z. et al. Association between gut microbiota and longevity: a genetic correlation and mendelian randomization study. BMC Microbiol 22, 302 (2022). Doi: 10.1186/s12866-022-02703-x.
Mwanza, E. P., Hugo, A., Charimba, G., & Hugo, C. J. (2022). Pathogenic potential and control of Chryseobacterium species from clinical, fish, food and environmental sources. Microorganisms, 10(5), 895.
Scheperjans, Filip, Velma Aho, Pedro AB Pereira, Kaisa Koskinen, Lars Paulin, Eero Pekkonen, Elena Haapaniemi et al. "Gut microbiota are related to Parkinson's disease and clinical phenotype." Movement Disorders 30, no. 3 (2015): 350-358.
Hashish, S., & Salama, M. (2023). The Role of an Altered Gut Microbiome in Parkinson’s Disease: A Narrative Review. Applied Microbiology, 3(2), 429-447.
Lankelma, Jacqueline M., Emma Birnie, Tassili AF Weehuizen, Brendon P. Scicluna, Clara Belzer, Riekelt H. Houtkooper, Joris JTH Roelofs et al. "The gut microbiota as a modulator of innate immunity during melioidosis." PLoS neglected tropical diseases 11, no. 4 (2017): e0005548.
Meyer, Katie, Anju Lulla, Kunal Debroy, James M. Shikany, Kristine Yaffe, Osorio Meirelles, and Lenore J. Launer. "Association of the gut microbiota with cognitive function in midlife." JAMA Network Open 5, no. 2 (2022): e2143941-e2143941.
Shaffer, J. P., U'Ren, J. M., Gallery, R. E., Baltrus, D. A., & Arnold, A. E. (2017). An endohyphal bacterium (Chitinophaga, Bacteroidetes) alters carbon source use by Fusarium keratoplasticum (F. solani species complex, Nectriaceae). Frontiers in microbiology, 8, 350.
Zhang, Mingqing, Yongming Lv, Shaobin Hou, Yanfei Liu, Yijia Wang, and Xuehua Wan. "Differential mucosal microbiome profiles across stages of human colorectal cancer." Life 11, no. 8 (2021): 831.
Sun, Lei, Lewei Guo, Gaoqing Xu, Zhiqiang Li, Michael Osei Appiah, Lianyu Yang, and Wenfa Lu. "Quercetin reduces inflammation and protects gut microbiota in broilers." Molecules 27, no. 10 (2022): 3269.
Fakharian, Farzaneh, Behnoush Asgari, Ali Nabavi-Rad, Amir Sadeghi, Neda Soleimani, Abbas Yadegar, and Mohammad Reza Zali. "The interplay between Helicobacter pylori and the gut microbiota: An emerging driver influencing the immune system homeostasis and gastric carcinogenesis." Frontiers in Cellular and Infection Microbiology (2022): 1177.
Sitkin, Stanislav, Leonid Lazebnik, Elena Avalueva, Svetlana Kononova, and Timur Vakhitov. "Gastrointestinal microbiome and Helicobacter pylori: Eradicate, leave it as it is, or take a personalized benefit–risk approach?." World Journal of Gastroenterology 28, no. 7 (2022): 766.
Chen W, Zhang S, Wu J, Ye T, Wang S, Wang P, Xing D. Butyrate-producing bacteria and the gut-heart axis in atherosclerosis. Clin Chim Acta. 2020 Aug;507:236-241. doi: 10.1016/j.cca.2020.04.037. Epub 2020 May 4. PMID: 32376324.
Rivière A, Selak M, Lantin D, Leroy F, De Vuyst L. Bifidobacteria and Butyrate-Producing Colon Bacteria: Importance and Strategies for Their Stimulation in the Human Gut. Front Microbiol. 2016 Jun 28;7:979. doi: 10.3389/fmicb.2016.00979. PMID: 27446020; PMCID: PMC4923077.
Sayols-Baixeras S, Dekkers KF, Baldanzi G, Jönsson D, Hammar U, Lin YT, Ahmad S, Nguyen D, Varotsis G, Pita S, Nielsen N, Eklund AC, Holm JB, Nielsen HB, Ericson U, Brunkwall L, Ottosson F, Larsson A, Ericson D, Klinge B, Nilsson PM, Malinovschi A, Lind L, Bergström G, Sundström J, Ärnlöv J, Engström G, Smith JG, Orho-Melander M, Fall T. Streptococcus Species Abundance in the Gut Is Linked to Sub…
Tan, J., Zhong, Z., Tang, Y. et al. Intestinal dysbiosis featuring abundance of Streptococcus associates with Henoch-Schönlein purpura nephritis (IgA vasculitis with nephritis) in adult. BMC Nephrol 23, 10 (2022). https://doi.org/10.1186/s12882-021-02638-x
Walsh CT, Levine RR. Studies of the enterohepatic circulation of morphine in the rat. J Pharmacol Exp Ther. 1975 Nov;195(2):303-10. PMID: 1185599.
Amiri P, Hosseini SA, Ghaffari S, Tutunchi H, Ghaffari S, Mosharkesh E, Asghari S, Roshanravan N. Role of Butyrate, a Gut Microbiota Derived Metabolite, in Cardiovascular Diseases: A comprehensive narrative review. Front Pharmacol. 2022 Feb 2;12:837509. doi: 10.3389/fphar.2021.837509. PMID: 35185553; PMCID: PMC8847574.
Singh V, Lee G, Son H, Koh H, Kim ES, Unno T, Shin JH. Butyrate producers, "The Sentinel of Gut": Their intestinal significance with and beyond butyrate, and prospective use as microbial therapeutics. Front Microbiol. 2023 Jan 12;13:1103836. doi: 10.3389/fmicb.2022.1103836. PMID: 36713166; PMCID: PMC9877435.
Everard A, Belzer C, Geurts L, et al. Cross-talk between Akkermansia muciniphila and intestinal epithelium controls diet-induced obesity. Proc Natl Acad Sci U S A. May 28 2013;110(22):9066-71. doi:10.1073/pnas.1219451110
Si J, Kang H, You HJ, Ko G. Revisiting the role of Akkermansia muciniphila as a therapeutic bacterium. Gut Microbes. 2022 Jan-Dec;14(1):2078619. doi: 10.1080/19490976.2022.2078619. PMID: 35613313; PMCID: PMC9135416.
Hou X, Zhang P, Du H, Chu W, Sun R, Qin S, Tian Y, Zhang Z, Xu F. Akkermansia Muciniphila Potentiates the Antitumor Efficacy of FOLFOX in Colon Cancer. Front Pharmacol. 2021 Sep 17;12:725583. doi: 10.3389/fphar.2021.725583. PMID: 34603035; PMCID: PMC8484791.
Shi, J., Yang, Y., Xu, W., Cai, H., Wu, J., Long, J., ... & Yu, D. (2021). Sex-specific associations between gut microbiome and non-alcoholic fatty liver disease among urban chinese adults. Microorganisms, 9(10), 2118.
Yu, D., Nguyen, S. M., Yang, Y., Xu, W., Cai, H., Wu, J., ... & Shu, X. O. (2021). Long-term diet quality is associated with gut microbiome diversity and composition among urban Chinese adults. The American Journal of Clinical Nutrition, 113(3), 684-694.
Tavakkol Z, Samuelson D, deLancey Pulcini E, Underwood RA, Usui ML, Costerton JW, James GA, Olerud JE, Fleckman P. Resident bacterial flora in the skin of C57BL/6 mice housed under SPF conditions. J Am Assoc Lab Anim Sci. 2010 Sep;49(5):588-91. PMID: 20858360; PMCID: PMC2949428.
Zhou, Qin, Tianshi Sun, Fengzhi Wu, Feng Li, Yan Liu, Weihong Li, Ning Dai, Libo Tan, Tenghui Li, and Yuehan Song. "Correlation of gut microbiota and neurotransmitters in a rat model of post-traumatic stress disorder." Journal of Traditional Chinese Medical Sciences 7, no. 4 (2020): 375-385.
Inkster, T., G. Wilson, J. Black, J. Mallon, M. Connor, and M. Weinbren. "Cupriavidus spp. and other waterborne organisms in healthcare water systems across the UK." Journal of Hospital Infection 123 (2022): 80-86.
Liśkiewicz, Paweł, Mariusz Kaczmarczyk, Błażej Misiak, Michał Wroński, Agata Bąba-Kubiś, Karolina Skonieczna-Żydecka, Wojciech Marlicz et al. "Analysis of gut microbiota and intestinal integrity markers of inpatients with major depressive disorder." Progress in Neuro-Psychopharmacology and Biological Psychiatry 106 (2021): 110076.
Knuesel, T., & Mohajeri, M. H. (2021). The role of the gut microbiota in the development and progression of major depressive and bipolar disorder. Nutrients, 14(1), 37.
Chung, Yu-Chu Ella, Hsi-Chung Chen, Hsiang-Chin Lori Chou, I-Ming Chen, Meei-Shyuan Lee, Li-Chung Chuang, Yen-Wenn Liu et al. "Exploration of microbiota targets for major depressive disorder and mood related traits." Journal of psychiatric research 111 (2019): 74-82.
Taylor, A. M., Thompson, S. V., Edwards, C. G., Musaad, S. M., Khan, N. A., & Holscher, H. D. (2020). Associations among diet, the gastrointestinal microbiota, and negative emotional states in adults. Nutritional neuroscience, 23(12), 983-992.
Soltysova, M., Tomova, A., & Ostatnikova, D. (2022). Gut microbiota profiles in children and adolescents with psychiatric disorders. Microorganisms, 10(10), 2009.
Caso JR, MacDowell KS, González-Pinto A, García S, de Diego-Adeliño J, Carceller-Sindreu M, Sarramea F, Caballero-Villarraso J, Gracia-García P, De la Cámara C, Agüera L, Gómez-Lus ML, Alba C, Rodríguez JM, Leza JC. Gut microbiota, innate immune pathways, and inflammatory control mechanisms in patients with major depressive disorder. Transl Psychiatry. 2021 Dec 21;11(1):645. doi: 10.1038/s41398-0…
Lu, Shourong, Lin Shao, Yunyun Zhang, Ying Yang, Zhuo Wang, Bingshan Zhang, Jie Yu et al. "Predictive value of gut microbiome for cognitive impairment in patients with hypertension." Disease markers 2021 (2021): 1-9.
Suess, Gregory J., Jennysue Kasiah, Sierra Simpson, Molly Brennan, Dana Conlisk, Lisa Maturin, Olivier L. George, Benoit Chassaing, and Kyle J. Frantz. "The gut microbiome is associated with cocaine behavior and predicts addiction vulnerability in adult male rats." bioRxiv (2021): 2021-07.
Hooper LV, Wong MH, Thelin A, Hansson L, Falk PG, Gordon JI. Molecular analysis of commensal host-microbial relationships in the intestine. Science. 2001 Feb 2;291(5505):881-4. doi: 10.1126/science.291.5505.881. PMID: 11157169.
Rice, E. W., D. J. Reasoner, C. H. Johnson, and L. A. DeMaria. "Monitoring for methylobacteria in water systems." Journal of Clinical Microbiology 38, no. 11 (2000): 4296-4297.
Mazmanian, Sarkis K., Cui Hua Liu, Arthur O. Tzianabos, and Dennis L. Kasper. "An immunomodulatory molecule of symbiotic bacteria directs maturation of the host immune system." Cell 122, no. 1 (2005): 107-118.
LeBlanc JG, Chain F, Martín R, Bermúdez-Humarán LG, Courau S, Langella P. Beneficial effects on host energy metabolism of short-chain fatty acids and vitamins produced by commensal and probiotic bacteria. Microb Cell Fact. 2017 May 8;16(1):79. doi: 10.1186/s12934-017-0691-z. PMID: 28482838; PMCID: PMC5423028.
Pryde SE, Duncan SH, Hold GL, Stewart CS, Flint HJ. The microbiology of butyrate formation in the human colon. FEMS Microbiol Lett. 2002 Dec 17;217(2):133-9. doi: 10.1111/j.1574-6968.2002.tb11467.x. PMID: 12480096.
Karen P. Scott, Jennifer C. Martin, Sylvia H. Duncan, Harry J. Flint, Prebiotic stimulation of human colonic butyrate-producing bacteria and bifidobacteria, in vitro, FEMS Microbiology Ecology, Volume 87, Issue 1, January 2014, Pages 30–40, https://doi.org/10.1111/1574-6941.12186
Nogal, Ana, Panayiotis Louca, Xinyuan Zhang, Mario Falchi, Ana M. Valdes, and Cristina Menni. "Circulating levels of the short-chain fatty acid acetate mediate the effect of the gut microbiome on visceral fat." Frontiers in microbiology 12 (2021): 711359.
Abdugheni, Rashidin, Wen‐Zhao Wang, Yu‐Jing Wang, Meng‐Xuan Du, Feng‐Lan Liu, Nan Zhou, Cheng‐Ying Jiang et al. "Metabolite profiling of human‐originated Lachnospiraceae at the strain level." Imeta 1, no. 4 (2022): e58.
Rey, Federico E., Jeremiah J. Faith, James Bain, Michael J. Muehlbauer, Robert D. Stevens, Christopher B. Newgard, and Jeffrey I. Gordon. "Dissecting the in vivo metabolic potential of two human gut acetogens." Journal of Biological Chemistry 285, no. 29 (2010): 22082-22090.

## Sheet: Supplemental Table 7
Supplemental Table 7: Summary of taxa altered by morphine in published studies using rodent models depicted from Figures 2 and 3, and Supplemental Table 6.
Altered Taxa	Morphine Exposure1	Timepoint	Main Conclusion(s)
Enterococcaceae	↑	72 hrs after morphine or placebo pellet implantation	Expansion of gram-positive families is a major contributor to translocation of commensals across impaired gut mucosa/barrier and host immune system imbalance (Banerjee et al., 2016)
Staphylococcaceae	↑
Bacillaceae	↑
Streptococcaceae	↑
Erysipelotrichaceae	↑
Acidobacteria	↓
Actinobacteria	↓
Bacteroidetes	↓
Proteobacteria	↓
Lactobacillus	↓		Bile acid metabolism and enterohepatic circulation imbalance
Clostridium	↓
Rokubacteria	↓	24 hrs after last morphine or saline injection	Morphine exposure itself had minimal effects on altering microbiota composition
Cyanobacteria	↓		Microbiome knockdown using antibiotics reduces complexity and SCFA production necessary for morphine reward (Hofford et al., 2021)
Enterobacteriales	↑	After 5-day morphine or placebo pellet implantation	Repeated findings of previous study
Bacteroidales	↓
Lactobacilliales	↓
Clostridiales	↓		Microbiome knockdown using antibiotics prevents gut mucosa barrier damage, permeability, and inflammation, and development of antinociceptive tolerance (Kang et al., 2017)
Ruminococcus	↑ (intermittent)	1-day after intermittent or continuous morphine treatment regimen	Morphine route of administration has differential effects on microbiota composition
Clostridium	↑ (continuous)
Rikenellaceae	↑ (continuous)
Lactobacillus	↓ (intermittent)		Microbiome knockdown using antibiotics altered microglia morphology, produced antinociceptive tolerance, and impaired reward behaviors (Lee et al., 2018)
Enterococcus faecalis	↑	Days 0, 1, 2, 3 post-morphine treatment	Potential biomarker of gut dysbiosis following morphine treatment
Flavobacterium	↑		Expansion of potentially pathogenic bacteria increase risk of bacterial translocation, infection, and sepsis
Fusobacterium	↑
Sutterella	↑
Clostridium	↑
Bacteroidales	↓		Loss of deconjugating bacteria alters bile acid and morphine metabolism/bioavailaility and eliminates enterohepatic recirculation (Wang et al., 2017)
Allobaculum	↑	After 6-day morphine treatment	Dominance of pathogenic taxa and depletion of taxa with anti-inflammatory properties leads to increased intestinal permeability, microbial translocation, and sustained systemic inflammation that exacerbates antinociceptive tolerance
Dehalobacterium	↑
Prevotella	↑
Acinetobacter	↓
Brevundimonas	↓
Delftia	↓
Adlercreutzia	↓
Lactobacillus	↓		Supplementation confers protection against antinociceptive tolerance by reinstating morphine effectiveness (Zhang et al., 2019)
Bifidobacterium	↓
Acquisition (+ morphine)		6 hrs after each behavioral test in morphine acquisition, extinction, and reinstatement stages	Characterized differential gut microbiota alterations (including differential amino acid metabolism) as potential indicators of gut dysbiosis throughout morphine acquisition, extinction, and reinstatement stages (Zhang et al., 2021)
Alistipes	↑
Anaerovorax	↑
Clostridium IV	↑
Ruminococcus	↑
Aestuariispira	↑
Akkermansia	↑
Bacteroides	↓
Extinction (- morphine)
Bacteroides	↑
Coprobacter	↑
Parvibacter	↑
Akkermansia	↓
Saccharibacteria genera incertae sedia	↓
Eisenbergiella	↓
Ruminoccocus	↓
Reinstatement (+ morphine)
Bacteroides	↑
Coprobacter	↑
Lactobacillus	↑
Anaerovorax	↑
Escherichia shigella	↑
Eisenbergiella	↓
Saccharibacteria genera incertae sedis	↓
Clostridium XIVa	↓
Parasutterella excrementihominis	↑	After 16 hrs morphine or placebo pellet implantation	Characterized changes in the gut microbiome after acute morphine exposure using multi-omics (Kolli et al., 2023)
Burkholderiales bacterium 1_1_47	↑
Enterococcus faecalis	↑
Staphylococus xylosus	↑
Firmicutes bacterium M10–2	↑
Bifidobacterium pseudolongum	↑
Enterorhabdus caecimuris	↑
Lactobacillus johnsonii	↓
1↑, ↓: Studies found increased or decreased abundance in response to morphine exposure

## Sheet: Supplemental Table 8
Supplemental Table 8: Statistics from differential abundance/variability and biomarker discovery test of the development of tolerance depicted in Figure 4B.
A. All Experiences
ASV	Community Member	p-value for Differential Abundance	p-value for Differential Variability	Biomarker	LDA Effect Size	p-value for LDA Effect Size
ASV_344	g__AF12	1.49e-22	1.75825e-08	No	2.66652	2.76e-06
ASV_349	f__Desulfovibrionaceae	3.82e-17	2.06668e-07
ASV_68	g__Clostridium	2.33e-09	1.75825e-08	Yes	3.05405	0.004975
ASV_398	g__Blautia	0.000168	0.000156402
ASV_2	g__Akkermansia	0.003971	0.00464959	No	4.19643	6.31e-06
ASV_32	f__Lachnospiraceae	0.008272	0.00755803
ASV_107	o__Bacteroidales	0.01025	0.0228195
ASV_791	g__Bilophila	0.01025	0.0868096
ASV_189	g__Odoribacter	0.014569	0.00755803	No	2.8724	0.003121
ASV_779	g__Anaerofustis	0.014569	0.0295187	No	2.16597	2.07e-07
ASV_124	g__Desulfovibrio	0.032812	0.0606289	Yes	2.92853	0.000145
B. Baseline
ASV	Community Member	p-value for Differential Abundance	p-value for Differential Variability	Biomarker	LDA Effect Size	p-value for LDA Effect Size
ASV_38	g__Oscillospira	0	0.000819583
ASV_107	o__Bacteroidales	6.89e-06	0.0170804
ASV_2	g__Akkermansia	0.000419897	0.00680518	No	4.16974	9.7e-06
C. Saccharin
ASV	Community Member	p-value for Differential Abundance	p-value for Differential Variability	Biomarker	LDA Effect Size	p-value for LDA Effect Size
ASV_5	g__Lactobacillus	3.06e-08	0.0098437	Yes	4.09205	0.000534
ASV_27	g__Bifidobacterium	3.7e-08	0.0171661	Yes	3.60551	0.009907
ASV_76	g__Sutterella	8.61e-13	0.353824
ASV_96	g__Coprococcus	0.0450177	0.375027	No	3.8739	0.018374
ASV_119	g__Roseburia	1.07e-22	0.353824
ASV_236	f__Coriobacteriaceae	0.0168214	0.0133507
D. Early Morphine
ASV	Community Member	p-value for Differential Abundance	p-value for Differential Variability	Biomarker	LDA Effect Size	p-value for LDA Effect Size
ASV_30	g__Prevotella	0.000331503	3.3906e-05
ASV_72	f__Peptostreptococcaceae	0	0.000753653	Yes	3.72763	0.033206
ASV_124	g__Desulfovibrio	0.0019518	0.908755
ASV_671	g__Enterococcus	0.00980073	0.390352
E. Mid-Morphine
ASV	Community Member	p-value for Differential Abundance	p-value for Differential Variability	Biomarker	LDA Effect Size	p-value for LDA Effect Size
ASV_1	f__S24-7	0.001327	0.0056982	Yes	4.72349	0.013789
ASV_2	g__Akkermansia	0.006608	0.0438496	No	4.98945	5.18e-06
ASV_30	g__Prevotella	0.006608	0.0306166
ASV_32	f__Lachnospiraceae	0.025606	0.0438496
ASV_107	o__Bacteroidales	0.006608	0.0306166
ASV_344	g__AF12	0.006608	0.204786
ASV_392	g__Dorea	0.009573	0.0306166
F. Late Morphine
ASV	Community Member	p-value for Differential Abundance	p-value for Differential Variability	Biomarker	LDA Effect Size	p-value for LDA Effect Size
ASV_28	o__RF39	0.0360291	0.0910501	No	3.23318	0.002122
ASV_68	g__Clostridium	0.0281315	0.00367622
ASV_236	f__Coriobacteriaceae	0.00142054	0.00141539	Yes	3.02714	2.02e-05
ASV_344	g__AF12	0.00142054	0.0805186	No	3.06615	0.001176
ASV_349	f__Desulfovibrionaceae	1.24e-06	6.54278e-05
ASV_350	g__Coprobacillus	0.0335478	0.0805186
ASV_671	g__Enterococcus	1.32e-09	6.54278e-05
G. Late Morphine + Post-Morphine
ASV	Community Member	p-value for Differential Abundance	p-value for Differential Variability	Biomarker	LDA Effect Size	p-value for LDA Effect Size
ASV_349	f__Desulfovibrionaceae	8.03e-11	2.05641e-07
ASV_350	g__Coprobacillus	3.42e-08	2.05641e-07
ASV_68	g__Clostridium	5.98e-07	1.28276e-09	Yes	3.02243	0.000101
ASV_344	g__AF12	9.26e-07	0.000216453	No	2.84947	0.000365
ASV_671	g__Enterococcus	6.91e-06	0.0937162
ASV_791	g__Bilophila	2.52e-05	0.00600917
ASV_398	g__Blautia	0.00490436	0.000729562	No	2.54509	0.011387
ASV_522	g__Butyricicoccus	0.00490436	0.000618819
ASV_474	o__RF32	0.00534642	0.0376409	No	2.8936	2.92e-06
ASV_76	g__Sutterella	0.00537804	0.00293601	No	2.77302	0.000477
ASV_10	g__Turicibacter	0.00817317	0.0518433	Yes	3.67728	0.001008
ASV_38	g__Oscillospira	0.00817317	0.0376409	No	3.58304	0.003921
ASV_1648	g__Clostridium	0.02909	0.483542
ASV_5	g__Lactobacillus	0.0378875	0.00158739
ASV_200	f__Erysipelotrichaceae	0.0387513	0.0212533	No	2.49096	0.040051
H. Post-Morphine
ASV	Community Member	p-value for Differential Abundance	p-value for Differential Variability	Biomarker	LDA Effect Size	p-value for LDA Effect Size
ASV_344	g__AF12	1.73e-16	9.60791e-07	No	2.81443	0.02897
ASV_349	f__Desulfovibrionaceae	5.58e-14	1.3e-06
ASV_68	g__Clostridium	1.09e-08	2.75177e-07	Yes	2.98388	0.002211
ASV_350	g__Coprobacillus	0.009567	0.0108388
ASV_398	g__Blautia	0.009567	0.0124533
ASV_474	o__RF32	0.009567	0.0628309	No	2.89965	0.000234
ASV_522	g__Butyricicoccus	0.009567	0.0201949
ASV_791	g__Bilophila	0.016396	0.0628309
ASV_200	f__Erysipelotrichaceae	0.018585	0.0224172
ASV_2	g__Akkermansia	0.020346	0.030828
ASV_107	o__Bacteroidales	0.020346	0.0530885
ASV_779	g__Anaerofustis	0.039522	0.0628309

## Sheet: Supplemental Table 9
Supplemental Table 9: Statistics from differential abundance/variability and biomarker discovery test of starting antinociception depicted in Supplemental Figure 6.
A. Saccharin
ASV	Community Member	p-value for Differential Abundance	Biomarker	LDA Effect Size	p-value for LDA Effect Size
ASV_27	g__Bifidobacterium	0.000369985
ASV_68	g__Clostridium	0
ASV_72	f__Peptostreptococcaceae	6.46e-29
ASV_166	g__Adlercreutzia	9.51e-73
ASV_236	f__Coriobacteriaceae	0.000455398
ASV_392	g__Dorea	0.00384761
ASV_836	g__Cupriavidus	8.87e-05
B. Late Morphine + Post-Morphine
ASV	Community Member	p-value for Differential Abundance	Biomarker	LDA Effect Size	p-value for LDA Effect Size
ASV_2	g__Akkermansia	0.0107252	High	4.33463	2.64e-06
ASV_4	g__Bacteroides	0.0249889
ASV_27	g__Bifidobacterium	0.0117738
ASV_31	g__Anaeroplasma	0.0247124
ASV_32	f__Lachnospiraceae	0.00153475
ASV_72	f__Peptostreptococcaceae	0.00153475
ASV_124	g__Desulfovibrio	0.0117738	Low	3.36303	7.13e-06
ASV_143	g__Clostridium	0.0147447
ASV_185	g__Dehalobacterium	0.0225565	Low	2.24211	0.006115
ASV_189	g__Odoribacter	0.0107252	High	3.09192	0.000993
ASV_333	c__Alphaproteobacteria	3.56e-09
ASV_344	g__AF12	3.56e-09
ASV_350	g__Coprobacillus	0.0414353
ASV_392	g__Dorea	8.41e-05
ASV_519	g__Staphylococcus	0.0117738
ASV_705	f__Peptococcaceae	0.0225565
ASV_890	g__Methylobacterium	0.0247124	Low	2.25492	0.001468
ASV_90	g__[Ruminococcus]	3.06e-06
ASV_791	g__Bilophila	0.00328073

## Sheet: Supplemental Table 10
Supplemental Table 10: Differential network associations in tolerant and not tolerant mice as depicted in Figure 4D.
Associated Member 1	Associated Member 2	Association Not Tolerant (Spring)	Association Tolerant (Spring)	p-value for Difference (Fisher)	Association Non-Tolerant/Tolerant*
Ruminococcaceae	Coprobacillus	0.2795	0.0005	0.0088	+/+
(ASV_79)	(ASV_350)
Peptococcaceae	Desulfovibrionaceae	0.2568	0.0335	0.0335	+/+
(ASV_705)	(ASV_349)
Peptococcaceae	Bacteroidales	0.2895	0	0.0064	+/0
(ASV_705)	(ASV_107)
RF32	F16	0.2157	0	0.0451	+/0
(ASV_474)	(ASV_1026)
Desulfovibrio	Odoribacter	0.2324	0	0.0304	+/0
(ASV_124)	(ASV_189)
Alphaproteobacteria	Rickenellacea AF12	0.2242	0	0.0371	+/0
(ASV_333)	(ASV_344)
Bautia	Clostridium	-0.2131	0	0.0479	-/0
(ASV_398)	(ASV_399)
Streptococcus	Peptococcaceae	0	0.2238	0.0374	0/+
(ASV_869)	(ASV_705)
Desulfovibrionaceae	Parabacteroides	0	0.2421	0.0239	0/+
(ASV_349)	(ASV_66)
Prevotella	RF32	0	0.2239	0.0373	0/+
(ASV_30)	(ASV_474)
Bacteroides	Erysipelotrichaceae Clostridium	0	0.2576	0.0160	0/+
(ASV_4)	(ASV_143)
Anaerostipes	Allobaculum	0	-0.2459	0.0217	0/-
(ASV_36)	(ASV_9)
* Positive association denoted by (+), negative association by (-), and lack of association by (0)

[truncated: 5 more sheets: Supplemental Table 11, Supplemental Table 12, Supplemental Table 13, Supplemental Table 14, Supplemental Table 15]
